# Supplementary material for: Comparative transcriptome analysis of cells from different areas reveals ROS responsive mechanism at sclerotial initiation stage in Morchella importuna
Source: Sci Rep. 2021 May 3;11:9418. doi: 10.1038/s41598-021-87784-w (PMC8093252; doi:10.1038/s41598-021-87784-w)
Supplement: Supplementary file 2 — Supplementary Tables. [file 41598_2021_87784_MOESM2_ESM.xlsx]

## Sheet: Title Page
Scientific Reports
Title of the article:
Comparative transcriptome analysis of cells from different areas reveals ROS responsive mechanism at sclerotial initiation stage in Morchella importuna
Qizheng Liu1, Guoqiang He2, Jinkang Wei2, Caihong Dong1*
1State Key Laboratory of Mycology, Institute of Microbiology, Chinese Academy of Sciences, Beijing 100101, China
2Beijing Agricultural Technology Extension Station, Beijing 100029, China
* Corresponding author
Address: State Key Laboratory of Mycology
Institute of Microbiology, Chinese Academy of Sciences
NO.3 1st Beichen West Road, Chaoyang District, Beijing, 100101
China
E-mail: dongch@im.ac.cn
Telephone: +86-10-64806138
Fax: +86-10-64806138
OCRID: Dong Caihong 0000-0002-2558-3404

## Sheet: Table S1
Supplementary Table 1. Primers used in this study
Name	Sequence (5’ to 3’)	Protein ID in JGIa
Hsp535891-S	AAACCGACTGTGCCTAT	535891
Hsp535891-A	AGCGACTTGGGTATCTT
Hsp608569-S	TCTACCGCTCAGAAGCT	608569
Hsp608569-A	TTGTCAATTGGACCCTC
Hsp574167-S	ACGAGACTCCGAACGAA	574167
Hsp574167-A	CCTCAACGGTAGGCTTT
Hsp534237-S	GACCACCGTTCAGTTCC	534237
Hsp534237-A	GCTTTCCGACAGAGTTAG
Hsp519550-S	ACTCCCGACCACTCCAA	519550
Hsp519550-A	CTGGTGGTCCTTCTCGC
Hsp565447-S	AACGACATCTTCCGCCTCC	565447
Hsp565447-A	CGCCCTTCGCTCAATCC
ald5-S	TTCATCCAGCCAACCATC	608239
ald5-A	CCTAATAGCGTCGTCCAG
ara1-S	CGCTTATTCACCTCTTGGA	554185
ara1-A	CGATTCTTGATGGAGTAACAG
hsp42-S	GATAACACGCTGCTCATCA	565447
hsp42-A	AACTCGCCTTCACACTCT
tfs1-S	CTCCAGCAAGACCTACAC	478689
tfs1-A	TACAGCAGGAACACATACC
Gpcr-S	ACGGTTGGAGGAAGAAGA	554374
Gpcr-A	TAATGATTGCTCGGTGGTT
Sln1-S	GGCACAGCACATAATCATAG	572746
Sln1-A	CCTCCATCGTCTTCTTCAG
Fus3-S	GGAAGACTATTACGGTATCAAG	478758
Fus3-A	TAAGGCTCAAGGTATGGATG
msn2-S	GTAGCACAACCATCCACAT	553395
msn2-A	CTCGTCTCGTCTCCTCTT
a http://genome.jgi.doe.gov/Morco1/Morco1.home.html.

## Sheet: Table S2-S4
Supplementary Table 2. Sequencing data statistics
Sample name	Raw read pairs	Raw bases	Clean read pairs	Clean bases	Error rate	Q20	Q30	GC content
SII_512_1	30777063	9.22G	29509127	8.86G	0.0001	0.9801	0.949	0.5091
SII_512_2	28436003	8.52G	27365401	8.2G	0.0001	0.9795	0.948	0.502
SIO_512_1	33202703	9.96G	32217005	9.66G	0.0001	0.981	0.9506	0.5052
SIO_512_2	32754907	9.82G	31687292	9.5G	0.0001	0.9813	0.9515	0.5044
Supplementary Table 3. List of alignment between Reads and reference sequences
Sample name	SII_512_1	SII_512_2	SIO_512_1	SIO_512_2
Total reads	59018254	54730802	64434010	63374584
Total mapped	55770388 (94.5%)	51978804 (94.97%)	61673652 (95.72%)	60688068 (95.76%)
Multiple mapped	433714 (0.73%)	395430 (0.72%)	364554 (0.57%)	350022 (0.55%)
Uniquely mapped	55336674 (93.76%)	51583374 (94.25%)	61309098 (95.15%)	60338046 (95.21%)
Read-1	27668337 (46.88%)	25791687 (47.12%)	30654549 (47.58%)	30169023 (47.6%)
Read-2	27668337 (46.88%)	25791687 (47.12%)	30654549 (47.58%)	30169023 (47.6%)
Reads map to '+'	27668337 (46.88%)	25791687 (47.12%)	30654549 (47.58%)	30169023 (47.6%)
Reads map to '-'	27668337 (46.88%)	25791687 (47.12%)	30654549 (47.58%)	30169023 (47.6%)
Non-splice reads	39303612 (66.6%)	36236214 (66.21%)	41419097 (64.28%)	40526428 (63.95%)
Splice reads	16033062 (27.17%)	15347160 (28.04%)	19890001 (30.87%)	19811618 (31.26%)
Supplementary Table 4. Statistics on the number of genes at different expression levels.
FPKM Interval	SII_512_1	SII_512_2	SIO_512_1	SIO_512_2
0~1	2872(24.77%)	2943(25.38%)	2963(25.55%)	3006(25.92%)
1~10	2728(23.52%)	2741(23.63%)	2380(20.52%)	2439(21.03%)
10~100	4508(38.86%)	4417(38.08%)	4721(40.70%)	4625(39.87%)
>100	1491(12.85%)	1498(12.91%)	1535(13.23%)	1529(13.18%)
>1000	118(1.02%)	117(1.01%)	99(0.85%)	106(0.91%)

## Sheet: Table S5
Supplementary Table 5. Globe List of DEGs and non-DEGs.
geneID	SII_512_1	SII_512_2	SIO_512_1	SIO_512_2	readcount_SII_512	readcount_SIO_512	log2FoldChange	pval	padj	gene_name	gene_description	NR_ID	NR_Description
gene_7532	22389.2	24393.1	71.3842	61.7151	582034	1920.96	8.2431	6.6476e-93	7.8382e-89	jgi.p|Morco1|606286	expressed protein	-	-
gene_11112	277.184	287.818	0.754729	0.589393	8597.14	31.7826	8.0795	2.8112e-85	1.6574e-81	jgi.p|Morco1|493572	GroES-like protein	gi|667740795|gb|KFA79683.1|	hypothetical protein S40288_09070 [Stachybotrys chartarum IBT 40288]
gene_8795	1734.25	1613.18	3.58879	2.93405	46411.3	270.046	7.4251	1.3061e-82	5.1336e-79	jgi.p|Morco1|537436	DUF1761-domain containing protein	gi|995939683|gb|KXG52340.1|	hypothetical protein PGRI_086240 [Penicillium griseofulvum]
gene_10478	219.471	211.049	1.00828	0.734335	8656.78	36.3236	7.8968	4.9158e-82	1.449e-78	jgi.p|Morco1|492735	gamma-glutamylputrescine oxidoreductase	gi|317035998|ref|XP_001397383.2|	gamma-glutamylputrescine oxidoreductase [Aspergillus niger CBS 513.88]
gene_4858	718.116	514.176	0.365394	1.73111	4422.71	28.8726	7.2591	8.5337e-74	2.0124e-70	jgi.p|Morco1|573010	expressed protein	gi|549048834|emb|CCX11983.1|	Protein of unknown function [Pyronema omphalodes CBS 100304]
gene_12982	102.863	114.042	0.0542776	0.220413	1768.34	5.04084	8.4545	7.7264e-73	1.3015e-69	jgi.p|Morco1|568718	hypothetical protein	-	-
gene_11266	8042.8	7283.18	18.5683	26.3792	115488	1109.79	6.7013	7.0934e-73	1.3015e-69	jgi.p|Morco1|608569	putative chaperone/heat shock protein Hsp12	gi|225684018|gb|EEH22302.1|	hypothetical protein PABG_04513 [Paracoccidioides brasiliensis Pb03]
gene_5815	931.092	663.389	6.33753	7.62541	11876.2	114.024	6.7026	2.7451e-68	4.0459e-65	jgi.p|Morco1|605277	hypothetical protein	gi|953461483|ref|XP_014574216.1|	carbohydrate-binding WSC domain protein, partial [Metarhizium majus ARSEF 297]
gene_12466	238	266.096	0.984535	1.11945	5665.53	54.2006	6.7078	1.5675e-67	2.0536e-64	jgi.p|Morco1|539961	hypothetical protein	gi|317034814|ref|XP_001401228.2|	hypothetical protein ANI_1_830124 [Aspergillus niger CBS 513.88]
gene_7568	2362.34	2139.57	6.29093	9.82685	122172	1556.24	6.2947	4.0398e-67	4.7633e-64	jgi.p|Morco1|536552	expressed protein	gi|563296863|gb|ESZ97042.1|	putative Stress response protein ish1 [Sclerotinia borealis F-4157]
gene_8420	486.92	557.834	2.12964	1.54431	9125.8	98.9543	6.527	2.6097e-65	2.7974e-62	jgi.p|Morco1|537224	hypothetical protein	gi|748504729|ref|XP_011111387.1|	hypothetical protein H072_5508 [Dactylellina haptotyla CBS 200.50]
gene_6528	4766.61	5394.16	52.7077	47.828	122993	1623.27	6.2435	6.5836e-64	6.4689e-61	jgi.p|Morco1|535921	hypothetical protein	gi|849270022|dbj|GAO87646.1|	malic acid transport protein [Neosartorya udagawae]
gene_9919	330.495	329.974	3.41347	3.92746	5122.14	52.0621	6.6204	1.239e-63	1.1237e-60	jgi.p|Morco1|292936	expressed protein	gi|296422120|ref|XP_002840610.1|	hypothetical protein [Tuber melanosporum Mel28]
gene_11902	33.4791	28.4026	0	0.0322134	856.532	1.88938	8.8244	7.147e-62	6.0193e-59	jgi.p|Morco1|529075	NAD(P)-binding protein	gi|628220605|ref|XP_007714767.1|	hypothetical protein COCCADRAFT_38902 [Bipolaris zeicola 26-R-13]
gene_6880	4095.57	2931.16	16.1398	20.2503	57283.7	1017.84	5.8145	3.4129e-60	2.6827e-57	jgi.p|Morco1|506898	putative chaperone/heat shock protein Hsp12	gi|296411491|ref|XP_002835464.1|	hypothetical protein [Tuber melanosporum Mel28]
gene_4009	152.488	114.855	0.819181	1.20126	6428.72	111.266	5.8524	1.6833e-57	1.2405e-54	jgi.p|Morco1|478274	putative trehalose synthase	gi|576984915|gb|EUC57658.1|	trehalose phosphorylase [Rhizoctonia solani AG-3 Rhs1AP]
gene_3630	7474.65	5854.24	32.4683	40.4086	113876	2369.51	5.5867	3.7292e-57	2.5865e-54	jgi.p|Morco1|519550	putative chaperone/heat shock protein Hsp12	gi|525587031|gb|EPS33281.1|	hypothetical protein PDE_08243 [Penicillium oxalicum 114-2]
gene_9547	1659.26	1438.88	4.45827	7.24174	36647.5	879.998	5.3801	2.349e-54	1.5387e-51	jgi.p|Morco1|566905	expressed protein	gi|597588417|ref|XP_007297265.1|	putative chitin synthase 2 [Marssonina brunnea f. sp. 'multigermtubi' MB_m1]
gene_11791	264.601	200.302	1.02466	1.51774	12117	284.659	5.4117	1.0337e-53	6.415e-51	jgi.p|Morco1|568094	expressed protein	gi|587736179|gb|EXA33895.1|	hypothetical protein FOVG_15186 [Fusarium oxysporum f. sp. pisi HDV247]
gene_9862	6500.48	5074.35	30.4448	42.5946	33485	876.629	5.2554	2.9206e-52	1.7219e-49	jgi.p|Morco1|492034	expressed protein	gi|389641985|ref|XP_003718625.1|	hypothetical protein MGG_00443 [Magnaporthe oryzae 70-15]
gene_6765	137.067	96.355	1.52155	0.726918	1139.46	13.8119	6.3663	3.4683e-51	1.9474e-48	jgi.p|Morco1|535982	hypothetical protein	gi|315040646|ref|XP_003169700.1|	hypothetical protein MGYG_07868 [Microsporum gypseum CBS 118893]
gene_12498	765.134	548.345	18.4071	12.2691	22615.2	521.781	5.4377	3.9179e-51	2.0998e-48	jgi.p|Morco1|396241	NAD(P)-binding protein	gi|342887024|gb|EGU86687.1|	hypothetical protein FOXB_02793 [Fusarium oxysporum Fo5176]
gene_12197	1054.77	740.297	6.93455	9.97339	20356.9	552.081	5.2045	6.9547e-51	3.5653e-48	jgi.p|Morco1|609149	expressed protein	gi|549055985|emb|CCX05279.1|	Protein of unknown function [Pyronema omphalodes CBS 100304]
gene_11604	259.406	192.445	4.25683	4.25226	8685.41	209.269	5.3752	2.5821e-50	1.2685e-47	jgi.p|Morco1|494262	molybdopterin binding Oxidoreductase	gi|1041762574|gb|OBW67364.1|	WD40 repeat-like protein [Aureobasidium pullulans]
gene_13014	263.152	208.739	1.21955	1.19941	5427.98	154.329	5.1363	7.5047e-49	3.5395e-46	jgi.p|Morco1|457638	hypothetical protein	gi|1046801182|gb|OCL07568.1|	hypothetical protein AOQ84DRAFT_56374 [Glonium stellatum]
gene_11790	12035.9	10649.3	79.1103	100.892	86120.1	2704.92	4.9927	1.1789e-48	5.3462e-46	jgi.p|Morco1|494516	DUF1960-domain containing protein	gi|584406548|emb|CDM37758.1|	Ribosome maturation protein SBDS [Penicillium roqueforti FM164]
gene_8153	158.081	114.965	2.70758	3.06339	7320.88	224.921	5.0245	7.9209e-46	3.3355e-43	jgi.p|Morco1|524825	Gamma-glutamyltranspeptidase	gi|996578673|gb|KXH26053.1|	gamma-glutamyltranspeptidase [Colletotrichum nymphaeae SA-01]
gene_3721	551.273	705.696	1.2377	0.45692	4963.02	9.38896	9.046	2.6523e-45	1.0784e-42	jgi.p|Morco1|572132	expressed protein	gi|1020455769|gb|KZL85908.1|	hypothetical protein CI238_07722 [Colletotrichum incanum]
gene_11391	333.817	278.153	4.8953	6.42197	8451.12	286.359	4.8832	1.174e-44	4.614e-42	jgi.p|Morco1|512041	ThiJ/PfpI family protein	gi|169868431|ref|XP_001840788.1|	ThiJ/PfpI family protein [Coprinopsis cinerea okayama7#130]
gene_3602	36.617	35.7965	0.275287	0.698688	927.92	17.6542	5.7159	1.5176e-43	5.7724e-41	jgi.p|Morco1|533736	NAD(P)-binding protein	gi|796707435|gb|KJX98714.1|	short-chain dehydrogenase reductase like protein [Zymoseptoria brevis]
gene_12746	192.693	205.543	4.70731	3.46706	1907.16	51.6391	5.2068	2.3968e-43	8.8315e-41	jgi.p|Morco1|579260	expressed protein	-	-
gene_11204	114.735	86.6716	3.30135	2.73488	3338.5	105.078	4.9897	1.4056e-42	5.0221e-40	jgi.p|Morco1|567749	expressed protein	gi|169595724|ref|XP_001791286.1|	hypothetical protein SNOG_00605 [Parastagonospora nodorum SN15]
gene_2506	419.7	270.59	1.16142	1.04356	22539	185.784	6.9227	1.5039e-42	5.2153e-40	jgi.p|Morco1|482247	hypothetical protein	gi|748480466|ref|XP_011117432.1|	hypothetical protein AOL_s00004g481 [Arthrobotrys oligospora ATCC 24927]
gene_387	1583.63	1418.17	16.7781	20.9065	32187	1418.43	4.5041	1.4667e-41	4.9411e-39	jgi.p|Morco1|569545	hypothetical protein	gi|171685103|ref|XP_001907493.1|	hypothetical protein [Podospora anserina S mat+]
gene_8567	441.82	433.124	14.1838	14.1336	11778.6	461.109	4.6749	6.8489e-41	2.2432e-38	jgi.p|Morco1|241247	Cyanamide hydratase	gi|1046782590|gb|OCK90357.1|	HD domain-containing protein [Cenococcum geophilum 1.58]
gene_13576	11.1118	8.05017	0	0.0776599	328.607	0.881938	8.5415	1.1063e-40	3.5256e-38	jgi.p|Morco1|568998	hypothetical protein	-	-
gene_4431	24.5385	24.586	0.202244	0.205321	428.715	3.87241	6.7906	4.6798e-40	1.4521e-37	jgi.p|Morco1|76742	hypothetical protein	-	-
gene_10768	35.9835	33.8904	0.568189	1.03432	1570.92	51.1893	4.9396	8.8721e-40	2.6823e-37	jgi.p|Morco1|326298	Probable exopolygalacturonase X	gi|70984543|ref|XP_747778.1|	extracellular exo-polygalacturonase [Aspergillus fumigatus Af293]
gene_8240	18.6759	16.6969	0.424724	0.237152	732.643	15.1208	5.5985	1.3549e-39	3.9939e-37	jgi.p|Morco1|566152	expressed protein	gi|697088929|ref|XP_009657374.1|	hypothetical protein VDAG_06065 [Verticillium dahliae VdLs.17]
gene_11528	24.1126	17.7949	0.2272	0	322.79	1.10109	8.1955	2.5075e-39	7.2111e-37	jgi.p|Morco1|494079	expressed protein	gi|973787428|gb|KUM61000.1|	hypothetical protein ACN42_g6133 [Penicillium freii]
gene_7569	371.622	267.504	4.95215	6.39209	3949.75	177.852	4.473	6.8526e-39	1.9238e-36	jgi.p|Morco1|546204	expressed protein	-	-
gene_6355	876.388	852.955	9.55773	7.27734	5743.71	304.52	4.2374	3.4638e-37	9.4981e-35	jgi.p|Morco1|574143	hypothetical protein	-	-
gene_4086	19.0507	127.486	3004.37	2836.09	5616.11	203031	-5.176	5.0051e-37	1.3413e-34	jgi.p|Morco1|604125	expressed protein	gi|770309634|gb|KJK66682.1|	hypothetical protein P875_00127959 [Aspergillus parasiticus SU-1]
gene_3433	4268.41	3313.3	40.7084	62.3174	51731.9	3002.23	4.1069	1.0105e-36	2.6476e-34	jgi.p|Morco1|483454	hypothetical protein	gi|751753692|gb|KIN01870.1|	hypothetical protein OIDMADRAFT_18706 [Oidiodendron maius Zn]
gene_8453	1031.79	1298.3	1.68277	2.17105	29514.2	333.474	6.4677	3.9109e-36	9.8114e-34	jgi.p|Morco1|508749	expressed protein	gi|134080834|emb|CAK41394.1|	unnamed protein product [Aspergillus niger]
gene_3531	2492.19	1653.62	24.922	22.7948	30768.3	793.389	5.2773	7.9178e-36	1.945e-33	jgi.p|Morco1|38348	hypothetical protein	gi|628182767|ref|XP_007706658.1|	hypothetical protein COCCADRAFT_447 [Bipolaris zeicola 26-R-13]
gene_2171	456.296	355.875	19.3512	17.3708	5241.15	259.028	4.3387	1.5951e-35	3.7617e-33	jgi.p|Morco1|532663	hypothetical protein	-	-
gene_11692	162.605	113.316	2.83582	2.96018	13557.8	683.997	4.309	2.6725e-35	6.1788e-33	jgi.p|Morco1|512393	hypothetical protein	gi|682290869|gb|KFY07441.1|	hypothetical protein V492_07135 [Pseudogymnoascus pannorum VKM F-4246]
gene_11205	38.7615	24.6044	0.136059	0.138128	405.835	1.1385	8.4776	4.917e-35	1.1149e-32	jgi.p|Morco1|560436	hypothetical protein	gi|915052657|ref|XP_013257882.1|	hypothetical protein A1O9_08946 [Exophiala aquamarina CBS 119918]
gene_6881	9480.38	6905.55	53.193	74.0815	127177	7352.81	4.1124	5.8427e-35	1.2998e-32	jgi.p|Morco1|536070	hypothetical protein	gi|512194455|gb|EPE10211.1|	mismatched base pair and cruciform dna recognition [Ophiostoma piceae UAMH 11346]
gene_1922	2450.7	2036.18	67.8464	95.8653	53122.3	3107.57	4.0955	8.0184e-35	1.7508e-32	jgi.p|Morco1|500652	hypothetical protein	gi|915690062|ref|XP_013342338.1|	hypothetical protein AUEXF2481DRAFT_41585 [Aureobasidium subglaciale EXF-2481]
gene_1701	214.419	250.023	6.76687	7.35021	4349.17	199.212	4.4484	1.9543e-34	4.1896e-32	jgi.p|Morco1|532312	hypothetical protein	gi|330914084|ref|XP_003296489.1|	hypothetical protein PTT_06603 [Pyrenophora teres f. teres 0-1]
gene_2727	59.7694	50.8464	2.53981	2.05697	1702.55	75.6844	4.4916	2.0952e-34	4.4116e-32	jgi.p|Morco1|603214	expressed protein	gi|549055316|emb|CCX05894.1|	Protein of unknown function [Pyronema omphalodes CBS 100304]
gene_8449	118.76	86.4822	1.47257	1.90738	1767.69	92.2486	4.2602	2.287e-34	4.7308e-32	jgi.p|Morco1|606891	expressed protein	gi|915043384|ref|XP_013269345.1|	hypothetical protein Z518_08148 [Rhinocladiella mackenziei CBS 650.93]
gene_8450	608.013	664.673	4.71921	5.14035	11451.7	680.907	4.072	9.0032e-34	1.8303e-31	jgi.p|Morco1|537250	expressed protein	gi|751018758|gb|KIK60475.1|	hypothetical protein GYMLUDRAFT_43796 [Gymnopus luxurians FD-317 M1]
gene_3712	5485.69	5464.25	300.21	291.887	73056.5	4225.06	4.112	1.2568e-33	2.5117e-31	jgi.p|Morco1|533828	expressed protein	-	-
gene_8700	381.847	265.655	17.0511	15.949	4428.67	254.703	4.12	8.7608e-33	1.7216e-30	jgi.p|Morco1|566414	expressed protein	-	-
gene_4477	67.3986	60.9491	3.23918	2.7801	3608.79	206.545	4.127	1.4523e-32	2.8072e-30	jgi.p|Morco1|572713	Catalase-domain containing protein	gi|751351381|gb|KIL89103.1|	catalase-1 [Fusarium avenaceum]
gene_10577	6.72352	7.82735	0.0294135	0.0298609	219.204	0.569251	8.589	1.5627e-32	2.9719e-30	jgi.p|Morco1|608159	expressed protein	-	-
gene_1931	0.332773	3.43171	66.8674	68.8646	88.1986	2667.57	-4.9186	2.0311e-32	3.8014e-30	jgi.p|Morco1|562426	Cytochrome P450	gi|759318004|gb|KIW94352.1|	hypothetical protein Z519_05668 [Cladophialophora bantiana CBS 173.52]
gene_8892	21.5505	24.9605	0.641507	0.379905	385.461	7.75422	5.6355	5.9454e-32	1.0954e-29	jgi.p|Morco1|607123	hypothetical protein	gi|928529862|ref|XP_014083728.1|	hypothetical protein COCC4DRAFT_158199 [Bipolaris maydis ATCC 48331]
gene_1398	0.773267	2.41158	61.7599	52.5343	65.2659	2063.24	-4.9824	6.7104e-32	1.2173e-29	jgi.p|Morco1|516599	MFS general substrate transporter	gi|1059636495|gb|ODH48886.1|	hypothetical protein GX48_04934 [Paracoccidioides brasiliensis]
gene_7538	17.738	12.1213	0.0779829	0.356262	334.325	6.78601	5.6225	3.4716e-31	6.2021e-29	jgi.p|Morco1|546183	expressed protein	-	-
gene_12835	2.4679	7.24898	186.086	209.984	257.303	8927.25	-5.1167	4.8194e-31	8.4814e-29	jgi.p|Morco1|598869	FAD-binding domain-containing protein	gi|1066270559|ref|XP_018041766.1|	hypothetical protein CC84DRAFT_1182376 [Paraphaeosphaeria sporulosa]
gene_9958	0.336325	9.91528	145.755	157.811	143.439	3680.84	-4.6815	5.217e-31	9.0461e-29	jgi.p|Morco1|492121	Ribonuclease T2	gi|597573357|ref|XP_007289735.1|	ribonuclease M [Marssonina brunnea f. sp. 'multigermtubi' MB_m1]
gene_6000	1723.04	1574.74	120.602	112.425	46068.8	3047.51	3.9181	1.1926e-30	2.0379e-28	jgi.p|Morco1|535522	PR-1-like protein	gi|685409817|ref|XP_009223766.1|	hypothetical protein GGTG_07677 [Gaeumannomyces graminis var. tritici R3-111a-1]
gene_5244	325.445	269.106	11.3248	12.8802	12258	897.197	3.7722	1.5602e-30	2.628e-28	jgi.p|Morco1|534970	hypothetical protein	gi|1023228665|gb|KZT25465.1|	mannitol-1-phosphate 5-dehydrogenase [Neolentinus lepideus HHB14362 ss-1]
gene_7443	9.61829	37.5731	659.648	571.255	1365.12	31220.9	-4.5154	1.714e-30	2.8464e-28	jgi.p|Morco1|536476	FAD/NAD(P)-binding domain-containing protein	gi|1029190001|gb|OAL54561.1|	FAD/NAD(P)-binding domain-containing protein [Pyrenochaeta sp. DS3sAY3a]
gene_11601	0.144454	0.554195	16.5487	16.2981	17.3738	749.395	-5.4307	1.985e-30	3.2507e-28	jgi.p|Morco1|560576	hypothetical protein	gi|927394277|ref|XP_013942984.1|	hypothetical protein TRIATDRAFT_299629 [Trichoderma atroviride IMI 206040]
gene_7282	5.0095	8.90957	159.904	188.54	297.262	7395.52	-4.6368	2.4312e-30	3.9268e-28	jgi.p|Morco1|565571	expressed protein	gi|1032883348|gb|OAQ90036.1|	metalloprotease protein [Purpureocillium lilacinum]
gene_12337	6142.66	4821.25	139.663	168.668	45550.2	3613.45	3.656	2.6264e-30	4.1848e-28	jgi.p|Morco1|549491	hypothetical protein	gi|1062137973|gb|ODN84687.1|	hypothetical protein, variant 2 [Cryptococcus amylolentus CBS 6039]
gene_13090	658.375	399.503	4.76815	2.98509	17378.9	140.413	6.9515	3.3759e-30	5.3074e-28	jgi.p|Morco1|424481	NAD(P)-binding protein	gi|557725867|dbj|GAD95456.1|	hypothetical protein PVAR5_4099 [Byssochlamys spectabilis No. 5]
gene_1903	4503.96	4717.3	294.951	285.83	89655.7	6365.14	3.8161	5.4069e-30	8.3885e-28	jgi.p|Morco1|318356	Redoxin	gi|452839884|gb|EME41823.1|	hypothetical protein DOTSEDRAFT_46717 [Dothistroma septosporum NZE10]
gene_683	1137.56	1545.33	6.31393	2.79208	30820.5	149.102	7.6915	1.156e-29	1.7702e-27	jgi.p|Morco1|550991	DUF1295-domain containing protein	gi|1002199748|gb|KXS95676.1|	hypothetical protein AC578_6243 [Mycosphaerella eumusae]
gene_2175	5.51375	36.6741	444.393	580.025	680.939	14725.8	-4.4347	1.2985e-29	1.9629e-27	jgi.p|Morco1|481746	D-isomer specific 2-hydroxyacid dehydrogenase	gi|440470083|gb|ELQ39172.1|	formate dehydrogenase [Magnaporthe oryzae Y34]
gene_6883	71.6477	45.5813	0.154437	1.01911	661.5	11.1527	5.8903	1.6726e-29	2.4963e-27	jgi.p|Morco1|168889	expressed protein	gi|918815276|ref|XP_013427856.1|	hypothetical protein M436DRAFT_24251, partial [Aureobasidium namibiae CBS 147.97]
gene_2347	2243.27	1420.04	4.92087	7.13046	73623.2	1578.44	5.5436	1.7383e-29	2.562e-27	jgi.p|Morco1|571030	expressed protein	gi|573986119|ref|XP_006670980.1|	hypothetical protein CCM_05773 [Cordyceps militaris CM01]
gene_12508	4.84734	5.31281	0	0.0665519	205.681	1.28079	7.3272	1.8653e-29	2.7153e-27	jgi.p|Morco1|609345	FAD-binding domain-containing protein	gi|1040532933|gb|OBT69952.1|	hypothetical protein VE03_00493 [Pseudogymnoascus sp. 23342-1-I1]
gene_11145	4923.9	3102.68	16.4558	21.1913	140873	2838	5.6334	2.2386e-29	3.219e-27	jgi.p|Morco1|493591	expressed protein	gi|679990615|gb|KFX43463.1|	hypothetical protein GQ26_0350580 [Talaromyces marneffei PM1]
gene_6001	210.506	143.313	10.8542	10.2565	3699.72	246.415	3.9083	4.6245e-29	6.5695e-27	jgi.p|Morco1|144840	hypothetical protein	-	-
gene_11828	680.11	706.579	50.3755	45.6227	25800.8	1934.34	3.7375	1.0281e-28	1.4262e-26	jgi.p|Morco1|528982	Concanavalin A-like lectin/glucanase	gi|1030002904|gb|OAL67678.1|	hypothetical protein A7C99_0808 [Trichophyton rubrum]
gene_2885	398.205	413.301	21.5278	23.775	14785	1151.03	3.6831	1.0951e-28	1.5014e-26	jgi.p|Morco1|557338	DUF1295-domain containing protein	gi|563297496|gb|ESZ97648.1|	hypothetical protein SBOR_1964 [Sclerotinia borealis F-4157]
gene_3632	2224.2	2445.37	10.7871	17.7468	42897.9	2789.22	3.943	1.4725e-28	1.9957e-26	jgi.p|Morco1|533761	hypothetical protein	gi|701692250|gb|EEH33515.2|	hypothetical protein PAAG_04565 [Paracoccidioides lutzii Pb01]
gene_8236	160.851	125.316	3.71172	5.06118	6891.36	591.395	3.5426	3.1314e-28	4.1957e-26	jgi.p|Morco1|606743	expressed protein	gi|1040536978|gb|OBT73507.1|	hypothetical protein VF21_07234 [Pseudogymnoascus sp. 05NY08]
gene_7283	4.4965	5.9937	97.0171	129.193	320.139	6825.32	-4.4141	3.9669e-28	5.2555e-26	jgi.p|Morco1|606114	hypothetical protein	gi|667519402|gb|KFA48761.1|	hypothetical protein S40293_01591 [Stachybotrys chartarum IBT 40293]
gene_12076	50.2644	32.8664	1.3681	1.13051	1139.33	41.2708	4.7869	6.0793e-28	7.9646e-26	jgi.p|Morco1|372237	expressed protein	-	-
gene_5621	17.2449	20.7324	0.846406	0.805577	636.78	27.5993	4.5281	1.1317e-27	1.4664e-25	jgi.p|Morco1|535235	PLC-like phosphodiesterase	gi|920639918|gb|KOM20863.1|	hypothetical protein XA68_2178 [Ophiocordyceps unilateralis]
gene_6149	0.012614	0.311653	7.48296	7.39209	13.4326	528.526	-5.2982	1.2882e-27	1.651e-25	jgi.p|Morco1|149914	hypothetical protein	gi|1040514431|gb|OBT53788.1|	hypothetical protein VE04_06861 [Pseudogymnoascus sp. 24MN13]
gene_9538	486.242	387.957	30.578	30.6844	14101.7	1158.68	3.6053	2.0863e-27	2.6452e-25	jgi.p|Morco1|607564	expressed protein	-	-
gene_1360	17.6671	11.7185	0.212659	0.0719648	542.498	21.7065	4.6434	4.4482e-27	5.5797e-25	jgi.p|Morco1|551319	6-phosphogluconate dehydrogenase decarboxylating	gi|527298353|gb|EPS99162.1|	hypothetical protein FOMPIDRAFT_1031065 [Fomitopsis pinicola FP-58527 SS1]
gene_4443	13.3463	13.2684	0.284914	0.838818	412.099	15.6655	4.7173	7.7708e-27	9.6448e-25	jgi.p|Morco1|534383	pectate lyase a	gi|296421199|ref|XP_002840153.1|	hypothetical protein [Tuber melanosporum Mel28]
gene_5258	3.44485	16.8023	196.84	192.139	336.131	5968.63	-4.1503	2.0224e-26	2.484e-24	jgi.p|Morco1|534980	hypothetical protein	gi|759294739|gb|KIW71154.1|	hypothetical protein PV04_03352 [Capronia semiimmersa]
gene_1579	863.031	695.235	68.7498	69.1577	5437.39	444.323	3.6132	3.9232e-26	4.7689e-24	jgi.p|Morco1|480814	hypothetical protein	gi|549052247|emb|CCX08812.1|	Similar to hypothetical protein [Tuber melanosporum Mel28]; acc. no. XP_002836506 [Pyronema omphalodes CBS 100304]
gene_9741	275.669	170.525	4.48649	4.55474	3897.16	70.3774	5.7912	5.279e-26	6.2656e-24	jgi.p|Morco1|538098	expressed protein	gi|628281421|ref|XP_007753901.1|	hypothetical protein A1O7_01675 [Cladophialophora yegresii CBS 114405]
gene_10578	5261.43	6381.93	136.838	145.205	57562.8	2772.56	4.3758	5.3139e-26	6.2656e-24	jgi.p|Morco1|538671	UPF0057-domain containing protein	gi|380489925|emb|CCF36373.1|	hypothetical protein CH063_07958 [Colletotrichum higginsianum]
gene_13738	157.285	265.537	3990.85	3866.96	15910.8	266444	-4.0658	5.2582e-26	6.2656e-24	jgi.p|Morco1|540684	expressed protein	gi|587725729|gb|EWZ97066.1|	hypothetical protein FOWG_04268 [Fusarium oxysporum f. sp. lycopersici MN25]
gene_3947	78.9924	87.1039	9.37406	5.46618	1897.14	134.601	3.8171	5.6179e-26	6.5584e-24	jgi.p|Morco1|604036	expressed protein	-	-
gene_8228	7.10352	52.8126	452.711	558.022	664.232	11013.9	-4.0515	8.4817e-26	9.8046e-24	jgi.p|Morco1|508413	mitochondrial peroxiredoxin PRX1	gi|1046771286|gb|OCK79710.1|	mitochondrial peroxiredoxin PRX1 [Lepidopterella palustris CBS 459.81]
gene_4371	665.85	403.137	6.90505	5.95655	11654.4	173.399	6.0706	1.545e-25	1.7687e-23	jgi.p|Morco1|572646	general stress protein 39	gi|969879852|gb|KUE97079.1|	general stress protein [Trichoderma gamsii]
gene_13286	0.226148	0.505298	8.81261	10.0151	41.0338	915.053	-4.479	3.0938e-25	3.5076e-23	jgi.p|Morco1|439205	Ankyrin	gi|1020426437|gb|KZL63519.1|	ankyrin repeat protein, partial [Colletotrichum tofieldiae]
gene_2128	68.2645	62.5044	3.22211	4.48266	482.3	23.8935	4.3352	4.4855e-25	5.037e-23	jgi.p|Morco1|470620	expressed protein	-	-
gene_12376	4.63478	21.2288	233.725	222.162	413.607	6504.23	-3.975	5.2819e-25	5.8754e-23	jgi.p|Morco1|539895	hypothetical protein	gi|627834419|ref|XP_007687878.1|	hypothetical protein COCMIDRAFT_36686 [Bipolaris oryzae ATCC 44560]
gene_1920	248.27	197.105	8.97639	10.7035	15204	1589.64	3.2577	6.5079e-25	7.1714e-23	jgi.p|Morco1|562419	D-xylulose 5-phosphate/D-fructose 6-phosphate phosphoketolase	gi|827756676|gb|KLO11375.1|	phosphoketolase [Schizopora paradoxa]
gene_2694	16.0075	17.0793	0.88368	0.955631	761.323	51.7962	3.8776	8.9563e-25	9.7781e-23	jgi.p|Morco1|482604	hypothetical protein	gi|1041764025|gb|OBW68724.1|	DNA polymerase gamma [Aureobasidium pullulans]
gene_1793	3.74517	12.6319	138.639	137.659	736.534	11195.4	-3.926	1.0891e-24	1.1781e-22	jgi.p|Morco1|532385	hypothetical protein	gi|563289359|gb|ESZ90124.1|	valyl-tRNA synthetase [Sclerotinia borealis F-4157]
gene_14016	8.65719	10.6762	0.194286	0.535369	309.146	9.50676	5.0232	1.101e-24	1.1802e-22	jgi.p|Morco1|610114	expressed protein	gi|700484405|gb|KGO70464.1|	hypothetical protein PITC_014740 [Penicillium italicum]
gene_1696	13.1958	40.2838	459.275	420.581	929.776	13750.5	-3.8865	2.2321e-24	2.371e-22	jgi.p|Morco1|516993	Zn-dependent exopeptidase	gi|936410189|gb|KPM38871.1|	hypothetical protein AK830_g7701 [Neonectria ditissima]
gene_11543	282.047	299.151	4976.88	4685.63	16233.7	238658	-3.8779	4.2144e-24	4.4367e-22	jgi.p|Morco1|512223	Pyranose oxidase	gi|590055493|gb|EXK83017.1|	hypothetical protein FOQG_12696 [Fusarium oxysporum f. sp. raphani 54005]
gene_10646	29.9186	21.0199	2.29489	2.44629	1745.61	146.591	3.5739	4.7178e-24	4.9228e-22	jgi.p|Morco1|538715	hypothetical protein	-	-
gene_6402	6461.93	5119.53	478.277	480.644	172173	17885.6	3.267	7.4335e-24	7.6884e-22	jgi.p|Morco1|158333	expressed protein	gi|296410758|ref|XP_002835102.1|	hypothetical protein [Tuber melanosporum Mel28]
gene_5149	5.34838	12.1665	131.934	145.773	395.692	5853.08	-3.8867	8.8845e-24	9.1093e-22	jgi.p|Morco1|504882	hypothetical protein	gi|296412864|ref|XP_002836139.1|	hypothetical protein [Tuber melanosporum Mel28]
gene_7600	13.628	10.9796	0.216117	0	149.808	1.22467	6.9346	1.1542e-23	1.1732e-21	jgi.p|Morco1|565764	hypothetical protein	-	-
gene_2761	1650.69	1094.34	116.451	96.977	33243.7	2448.94	3.7629	2.1992e-23	2.1975e-21	jgi.p|Morco1|571377	Glycoside hydrolase/deacetylase	gi|628086286|ref|XP_007704993.1|	carbohydrate esterase family 4 protein [Bipolaris sorokiniana ND90Pr]
gene_7467	7.9591	18.1091	172.498	198.638	690.067	9534.28	-3.7883	4.7207e-23	4.6775e-21	jgi.p|Morco1|536493	MFS general substrate transporter	gi|930445405|gb|KPI43958.1|	Carboxylic acid transporter-like protein [Phialophora attae]
gene_3119	1.76781	12.424	116.84	95.2237	245.234	3380.92	-3.7852	6.89e-23	6.77e-21	jgi.p|Morco1|483431	MFS general substrate transporter	gi|918813859|ref|XP_013427546.1|	MFS general substrate transporter [Aureobasidium namibiae CBS 147.97]
gene_11775	0.330018	0.441686	7.17321	7.54572	71.4446	1195.22	-4.0643	7.1751e-23	6.9919e-21	jgi.p|Morco1|608882	expressed protein	gi|584407147|emb|CDM37455.1|	DNA helicase, UvrD/REP type [Penicillium roqueforti FM164]
gene_12088	36.9564	49.2817	0.257208	0.365569	745.614	11.4112	6.0299	7.4911e-23	7.2399e-21	jgi.p|Morco1|539681	expressed protein	-	-
gene_8230	26.607	42.4306	474.607	557.954	759.933	10287	-3.7588	7.9692e-23	7.6394e-21	jgi.p|Morco1|490019	NAD(P)-binding protein	gi|303310144|ref|XP_003065085.1|	5-keto-D-gluconate 5-reductase, putative [Coccidioides posadasii C735 delta SOWgp]
gene_5545	5.32141	11.1003	130.05	127.696	403.381	5450.93	-3.7563	8.7946e-23	8.3627e-21	jgi.p|Morco1|486738	expressed protein	gi|667835124|ref|XP_007781731.1|	hypothetical protein W97_05511 [Coniosporium apollinis CBS 100218]
gene_937	236.174	238.312	19.5392	18.6502	3225.93	333.171	3.2754	1.2615e-22	1.19e-20	jgi.p|Morco1|569950	expressed protein	gi|296418381|ref|XP_002838815.1|	hypothetical protein [Tuber melanosporum Mel28]
gene_1997	68.0755	161.141	1740.41	1532.5	5682.2	70388.9	-3.6308	2.6716e-22	2.5001e-20	jgi.p|Morco1|570770	Di-copper centre-containing protein	gi|563291285|gb|ESZ91814.1|	tyrosinase precursor [Sclerotinia borealis F-4157]
gene_6002	1182.2	728.412	30.8875	24.7407	38159.3	1132.34	5.0747	2.9374e-22	2.6849e-20	jgi.p|Morco1|553369	FAD/NAD(P)-binding domain-containing protein	gi|302659918|ref|XP_003021644.1|	flavin-containing monooxygenase, putative [Trichophyton verrucosum HKI 0517]
gene_289	137.533	110.443	2.25841	2.43314	2359.38	235.38	3.3253	2.9096e-22	2.6849e-20	jgi.p|Morco1|601524	expressed protein	-	-
gene_4871	56.9758	178.882	1519.31	1580.97	3942.73	49285	-3.6439	2.9346e-22	2.6849e-20	jgi.p|Morco1|504562	Extracellular metalloprotease VDBG_07883	gi|1039268543|gb|OBR06816.1|	Metalloprotease [Colletotrichum higginsianum IMI 349063]
gene_7720	4.94995	22.9953	189.529	186.758	555.141	6933.16	-3.6426	4.8994e-22	4.4438e-20	jgi.p|Morco1|565837	venom protein 2	gi|225557875|gb|EEH06160.1|	DUF89 domain-containing protein [Histoplasma capsulatum G186AR]
gene_5228	3.87349	13.4666	110.704	118.725	717.757	8959.43	-3.6418	5.424e-22	4.882e-20	jgi.p|Morco1|486046	hypothetical protein	gi|751753284|gb|KIN01463.1|	hypothetical protein OIDMADRAFT_180273 [Oidiodendron maius Zn]
gene_2574	7.39415	25.7187	222.41	242.6	761.614	9201.93	-3.5948	8.0395e-22	7.1274e-20	jgi.p|Morco1|532964	homocysteine synthase	gi|258571523|ref|XP_002544565.1|	O-acetylhomoserine [Uncinocarpus reesii 1704]
gene_498	14.5919	55.3044	453.145	461.75	1567.96	18849.9	-3.5876	8.2662e-22	7.2736e-20	jgi.p|Morco1|531409	CNDP dipeptidase	gi|1032430207|gb|OAP58636.1|	hypothetical protein AYL99_07726 [Fonsecaea erecta]
gene_3353	3.37009	8.58122	80.0036	92.052	194.942	2583.03	-3.7279	8.8717e-22	7.7486e-20	jgi.p|Morco1|533566	UROD/MetE-like protein	gi|630343291|ref|XP_007860946.1|	UROD/MetE-like protein [Gloeophyllum trabeum ATCC 11539]
gene_8269	2.00253	1.95559	0.0248725	0	140.338	1.74709	6.3278	9.0489e-22	7.8452e-20	jgi.p|Morco1|575663	expressed protein	gi|549051035|emb|CCX30823.1|	Protein of unknown function [Pyronema omphalodes CBS 100304]
gene_3451	6.65568	6.49278	0.396831	0.254443	277.578	12.3476	4.4906	1.2052e-21	1.0314e-19	jgi.p|Morco1|32775	hypothetical protein	-	-
gene_11623	16.5483	21.2271	257.353	279.873	194.146	2619.7	-3.7542	1.2072e-21	1.0314e-19	jgi.p|Morco1|357156	expressed protein	-	-
gene_4805	5.58057	14.1609	117.438	129.412	581.538	7239.16	-3.6379	1.2712e-21	1.0783e-19	jgi.p|Morco1|521054	lysyl-tRNA synthetase	gi|1043330435|tpg|DAA74256.1|	TPA_exp: Lysine--tRNA ligase (Lysyl-tRNA synthetase) [Trichophyton benhamiae CBS 112371]
gene_627	9.97294	30.9265	257.36	266.043	1110.93	13336.3	-3.5855	1.3514e-21	1.1381e-19	jgi.p|Morco1|561575	prolyl-tRNA synthetase	gi|1063240957|gb|ODQ63804.1|	proline-tRNA ligase [Nadsonia fulvescens var. elongata DSM 6958]
gene_10817	3013.17	3784	142.603	173.116	105507	5270.46	4.3233	1.5068e-21	1.26e-19	jgi.p|Morco1|538831	hypothetical protein	gi|402225394|gb|EJU05455.1|	hypothetical protein DACRYDRAFT_19947 [Dacryopinax sp. DJM-731 SS1]
gene_8015	21.0232	114.402	772.629	866.599	3337.52	39089.3	-3.5499	1.5364e-21	1.2757e-19	jgi.p|Morco1|536880	enolase	gi|630008705|ref|XP_007828338.1|	Enolase [Pestalotiopsis fici W106-1]
gene_8274	4.64368	22.6946	197.65	179.195	336.694	4025.39	-3.5796	2.3206e-21	1.9135e-19	jgi.p|Morco1|554185	Aldo/keto reductase	gi|1040524379|gb|OBT61488.1|	hypothetical protein VE03_09351 [Pseudogymnoascus sp. 23342-1-I1]
gene_8033	8.01117	21.7373	172.019	181.203	730.575	8831.36	-3.5955	2.5735e-21	2.1072e-19	jgi.p|Morco1|536895	phosphoribosylaminoimidazolecarboxamide formyltransferase/IMP cyclohydrolase	gi|1040557879|gb|OBT93366.1|	bifunctional purine biosynthesis protein ADE17 [Pseudogymnoascus verrucosus]
gene_8203	23.2446	70.4924	604.191	547.002	873.524	10335	-3.5646	2.7534e-21	2.239e-19	jgi.p|Morco1|537049	hypothetical protein	gi|330931865|ref|XP_003303567.1|	hypothetical protein PTT_15823 [Pyrenophora teres f. teres 0-1]
gene_9405	20.177	28.3435	0	0	219.501	0.39885	9.1042	2.7859e-21	2.2499e-19	jgi.p|Morco1|537884	expressed protein	-	-
gene_437	715.258	703.646	104.977	69.103	33298.6	3735.6	3.1561	3.0879e-21	2.4601e-19	jgi.p|Morco1|531360	4-hydroxyphenylpyruvate dioxygenase	gi|748491251|ref|XP_011108732.1|	hypothetical protein H072_2745 [Dactylellina haptotyla CBS 200.50]
gene_11151	4.64368	22.9193	203.966	198.582	113.171	1505.08	-3.7333	3.0706e-21	2.4601e-19	jgi.p|Morco1|468734	Ankyrin	gi|1039268838|gb|OBR07110.1|	Ankyrin repeat protein [Colletotrichum higginsianum IMI 349063]
gene_8572	285.015	198.263	19.9649	21.4073	5646.02	680.141	3.0533	3.5604e-21	2.8175e-19	jgi.p|Morco1|566358	hypothetical protein	gi|477519712|gb|ENH71879.1|	hypothetical protein FOC1_g10003131 [Fusarium oxysporum f. sp. cubense race 1]
gene_10036	22.9132	19.9595	1.82519	1.42728	763.987	68.6361	3.4765	3.7301e-21	2.9321e-19	jgi.p|Morco1|607827	expressed protein	gi|1023208901|gb|KZT06073.1|	hypothetical protein LAESUDRAFT_726280 [Laetiporus sulphureus 93-53]
gene_1317	425.927	290.69	35.9332	36.9221	11492.4	1375.13	3.063	3.9779e-21	3.1062e-19	jgi.p|Morco1|516486	hypothetical protein	gi|70993808|ref|XP_751751.1|	steroid alpha reductase family protein [Aspergillus fumigatus Af293]
gene_10759	4039.59	4545.19	188.917	252.533	111727	11700.4	3.2553	4.1903e-21	3.2505e-19	jgi.p|Morco1|326203	DUF1774-domain containing protein	gi|682439018|gb|KFZ02853.1|	hypothetical protein V502_11446 [Pseudogymnoascus pannorum VKM F-4520 (FW-2644)]
gene_13669	36.4691	47.2867	1.36847	1.01881	816.018	24.697	5.0462	4.7328e-21	3.6474e-19	jgi.p|Morco1|465851	hypothetical protein	gi|821506345|gb|KKZ63161.1|	hypothetical protein EMCG_02538 [Emmonsia crescens UAMH 3008]
gene_10286	24.7362	24.8973	1.9383	1.66325	949.24	92.6551	3.3568	4.9047e-21	3.7553e-19	jgi.p|Morco1|607969	DUF1365-domain containing protein	gi|631384440|ref|XP_007926600.1|	hypothetical protein MYCFIDRAFT_153940 [Pseudocercospora fijiensis CIRAD86]
gene_6722	20.3974	17.2883	1.38736	1.063	632.285	55.0658	3.5213	4.9466e-21	3.7629e-19	jgi.p|Morco1|605774	expressed protein	gi|749852101|gb|KIJ24057.1|	hypothetical protein M422DRAFT_275258, partial [Sphaerobolus stellatus SS14]
gene_3546	4.75643	16.9493	124.566	134.961	921.455	10551	-3.5173	6.1483e-21	4.6471e-19	jgi.p|Morco1|572003	leucyl-tRNA synthetase	gi|682386414|gb|KFY68277.1|	hypothetical protein V496_01197 [Pseudogymnoascus pannorum VKM F-4515 (FW-2607)]
gene_9692	2.31998	3.50401	39.2075	42.2416	167.775	2101.37	-3.6467	1.0456e-20	7.8529e-19	jgi.p|Morco1|538061	MFS quinate transporter QutD	gi|1040032463|gb|OBS25189.1|	hypothetical protein FPOA_05724 [Fusarium poae]
gene_11760	218.719	128.232	2.64549	2.49159	4732.66	88.5598	5.7399	1.2338e-20	9.2077e-19	jgi.p|Morco1|539447	hypothetical protein	gi|672380623|gb|KFG82820.1|	glyoxalase/bleomycin resistance protein/dioxygenase [Metarhizium anisopliae]
gene_8275	5.09497	44.6643	340.131	278.29	851.536	9157.98	-3.4269	1.2526e-20	9.2893e-19	jgi.p|Morco1|559434	hypothetical protein	gi|399171686|emb|CCE27423.1|	uncharacterized protein CPUR_00897 [Claviceps purpurea 20.1]
gene_9532	72.4164	47.4335	5.24862	5.02223	1732.61	145.567	3.5732	1.6986e-20	1.2518e-18	jgi.p|Morco1|566894	expressed protein	gi|549045788|emb|CCX33172.1|	Protein of unknown function [Pyronema omphalodes CBS 100304]
gene_716	0.245711	1.50827	18.6724	17.5323	25.8284	465.755	-4.1725	2.0094e-20	1.4716e-18	jgi.p|Morco1|601819	hypothetical protein	gi|821066092|gb|KKY21290.1|	putative chitin binding [Diplodia seriata]
gene_7601	4.89683	3.25345	0.0251371	0.0510389	141.444	2.85748	5.6293	2.3492e-20	1.7098e-18	jgi.p|Morco1|565765	hypothetical protein	-	-
gene_13739	121.303	131.095	1606.58	1402.59	3759.79	41668.5	-3.4702	2.639e-20	1.909e-18	jgi.p|Morco1|580283	expressed protein	gi|302679868|ref|XP_003029616.1|	hypothetical protein SCHCODRAFT_82860 [Schizophyllum commune H4-8]
gene_1397	0.073681	0.474896	8.50638	7.81649	11.5524	295.288	-4.6759	3.1475e-20	2.263e-18	jgi.p|Morco1|556692	putative MFS transporter	gi|119490162|ref|XP_001262994.1|	MFS transporter, putative [Neosartorya fischeri NRRL 181]
gene_2158	0.560727	1.06296	11.7754	14.4227	49.7638	741.003	-3.8963	3.2799e-20	2.3438e-18	jgi.p|Morco1|353330	expressed protein	gi|1033928550|gb|OAT09404.1|	hypothetical protein BDBG_05194 [Blastomyces gilchristii SLH14081]
gene_7201	317.407	248.13	29.1866	29.9155	15011.7	1920.41	2.9666	3.888e-20	2.7451e-18	jgi.p|Morco1|536308	hypothetical protein	gi|407925857|gb|EKG18831.1|	Alkaline phosphatase D-related protein [Macrophomina phaseolina MS6]
gene_8583	8.64358	24.2427	176.229	194.145	603.528	6631.91	-3.4579	3.932e-20	2.7597e-18	jgi.p|Morco1|606973	argininosuccinate synthase-like protein	gi|748502064|ref|XP_011121495.1|	hypothetical protein AOL_s00076g641 [Arthrobotrys oligospora ATCC 24927]
gene_4700	3.60495	7.87196	74.0005	65.1982	295.498	3302.55	-3.4824	5.7384e-20	4.0037e-18	jgi.p|Morco1|88694	expressed protein	gi|336367545|gb|EGN95890.1|	hypothetical protein SERLA73DRAFT_187152 [Serpula lacrymans var. lacrymans S7.3]
gene_9138	682.914	439.471	39.473	42.9558	5341.58	383.289	3.8008	5.9101e-20	4.0992e-18	jgi.p|Morco1|576383	expressed protein	gi|909987077|gb|KNG44710.1|	proteinase inhibitor kazal [Stemphylium lycopersici]
gene_11593	1.58651	4.66006	36.4999	36.3624	128.652	1549.73	-3.5905	9.5065e-20	6.5551e-18	jgi.p|Morco1|528697	NAD(P)-binding protein	gi|549042996|emb|CCX34489.1|	Similar to Uncharacterized oxidoreductase YisS; acc. no. P40332 [Pyronema omphalodes CBS 100304]
gene_7407	39.3247	255.308	1643.17	1520.34	4162.26	41410.9	-3.3146	1.1633e-19	7.9288e-18	jgi.p|Morco1|187740	glyceraldehyde 3-phosphate dehydrogenase	gi|1040029326|gb|OBS22053.1|	hypothetical protein FPOA_08390 [Fusarium poae]
gene_13876	10.1107	17.2919	190.685	209.058	103.843	1299.31	-3.6453	1.2073e-19	8.1815e-18	jgi.p|Morco1|610048	hypothetical protein	-	-
gene_11512	12.7051	7.26905	0.0408803	0.124507	212.295	1.15721	7.5193	1.3694e-19	9.2263e-18	jgi.p|Morco1|344089	expressed protein	-	-
gene_11251	0.590259	13.6568	83.7493	81.2163	163.915	1809.51	-3.4646	1.4156e-19	9.4838e-18	jgi.p|Morco1|493717	putative NADP(+)-dependent dehydrogenase	gi|347829247|emb|CCD44944.1|	similar to short-chain dehydrogenase/reductase SDR [Botrytis cinerea T4]
gene_7586	10.8413	14.1724	0.456911	0.265064	340.697	9.79529	5.1203	1.4715e-19	9.8027e-18	jgi.p|Morco1|606314	expressed protein	-	-
gene_13944	1.08531	1.81477	18.2581	18.7205	142.713	1661.86	-3.5416	1.548e-19	1.0254e-17	jgi.p|Morco1|569145	hypothetical protein	gi|682454826|gb|KFZ13169.1|	hypothetical protein V502_06750 [Pseudogymnoascus pannorum VKM F-4520 (FW-2644)]
gene_4506	0.754083	3.16519	22.4342	26.074	144.253	1635.27	-3.5029	1.6113e-19	1.0614e-17	jgi.p|Morco1|564030	Subtilisin-like protein	gi|640925984|gb|KDN69808.1|	putative subtilase [Colletotrichum sublineola]
gene_1905	37.5022	43.5009	3.51377	3.47416	1174.6	132.785	3.145	1.7619e-19	1.1541e-17	jgi.p|Morco1|517261	hypothetical protein	gi|972540011|gb|KUJ16634.1|	hypothetical protein LY89DRAFT_586395 [Phialocephala scopiformis]
gene_1572	54.2523	38.7876	7.10795	4.17945	1264.49	137.153	3.2047	1.9103e-19	1.2444e-17	jgi.p|Morco1|532211	hypothetical protein	gi|748553698|dbj|GAM40577.1|	hypothetical protein TCE0_039f13033 [Talaromyces cellulolyticus]
gene_2407	24.2985	16.5185	0.104245	0.317492	170.917	6.74112	4.6642	2.0146e-19	1.3052e-17	jgi.p|Morco1|532842	hypothetical protein	-	-
gene_1713	1.15857	6.39441	62.9393	50.2457	97.5826	1227.48	-3.6529	2.1279e-19	1.371e-17	jgi.p|Morco1|556826	Aldolase	gi|1040549149|gb|OBT84851.1|	hypothetical protein VE02_05917 [Pseudogymnoascus sp. 03VT05]
gene_4356	44.8138	36.8701	4.67697	4.94963	2889.37	355.319	3.0236	2.1701e-19	1.3907e-17	jgi.p|Morco1|74335	expressed protein	gi|640917240|gb|KDN61974.1|	hypothetical protein CSUB01_05039 [Colletotrichum sublineola]
gene_3923	3.97497	13.6491	87.945	106.684	392.826	4090.81	-3.3804	2.2882e-19	1.4506e-17	jgi.p|Morco1|604019	TauD-domain containing protein	gi|1046806543|gb|OCL12030.1|	TauD-domain-containing protein [Glonium stellatum]
gene_11924	35.4116	31.0241	375.054	388.654	679.79	7149.84	-3.3948	2.9758e-19	1.8763e-17	jgi.p|Morco1|473635	hypothetical protein	gi|449546290|gb|EMD37259.1|	hypothetical protein CERSUDRAFT_94267 [Gelatoporia subvermispora B]
gene_12375	29.4213	34.4904	3.4648	2.65255	498.68	41.4824	3.5875	3.226e-19	2.0233e-17	jgi.p|Morco1|555676	HHE domain protein	gi|757319600|gb|KIR25706.1|	HHE domain-containing protein [Cryptococcus gattii LA55]
gene_11841	14.3001	13.0011	0.479827	0.552077	375.57	32.2601	3.5413	3.4623e-19	2.16e-17	jgi.p|Morco1|608927	alpha/beta-Hydrolase	gi|796703714|gb|KJX96021.1|	triacylglycerol lipase like protein [Zymoseptoria brevis]
gene_2722	0.43189	1.24421	13.0755	13.3452	43.5723	609.99	-3.8073	3.683e-19	2.2856e-17	jgi.p|Morco1|562946	Subtilisin-like protein	gi|156055214|ref|XP_001593531.1|	hypothetical protein SS1G_04958 [Sclerotinia sclerotiorum 1980]
gene_13274	1.66294	3.25277	33.4044	26.9756	200.372	2149.39	-3.4232	3.7406e-19	2.3092e-17	jgi.p|Morco1|438632	expressed protein	gi|472238384|gb|EMR83251.1|	hypothetical protein BcDW1_8076 [Botrytis cinerea BcDW1]
gene_1907	1.85923	2.22247	0.0496578	0.0504132	145.794	3.47356	5.3914	3.7681e-19	2.3141e-17	jgi.p|Morco1|318409	expressed protein	gi|759295661|gb|KIW72075.1|	hypothetical protein PV04_00296 [Capronia semiimmersa]
gene_7469	17.9573	46.8624	359.115	341.422	1990.84	19409.9	-3.2853	4.1229e-19	2.5188e-17	jgi.p|Morco1|524042	Metalloproteases (zincins)	gi|350635434|gb|EHA23795.1|	hypothetical protein ASPNIDRAFT_209872 [Aspergillus niger ATCC 1015]
gene_4971	88.4355	190.476	1315.36	1496.41	13018.3	128721	-3.3056	4.1967e-19	2.5507e-17	jgi.p|Morco1|604718	alpha-1%2C4-glucan lyase	gi|587677523|gb|EWY99851.1|	hypothetical protein FOYG_03786 [Fusarium oxysporum FOSC 3-a]
gene_13278	2.24763	2.74071	36.3603	38.6113	41.0253	600.989	-3.8728	4.89e-19	2.9568e-17	jgi.p|Morco1|579748	expressed protein	gi|472582867|gb|EMS20538.1|	von Willebrand factor, type A domain containing protein [Rhodosporidium toruloides NP11]
gene_7934	16.5127	12.7657	1.27817	1.73599	742.552	76.5959	3.2772	5.4549e-19	3.2816e-17	jgi.p|Morco1|606533	alpha/beta-Hydrolase	gi|315045716|ref|XP_003172233.1|	cholinesterase [Microsporum gypseum CBS 118893]
gene_1919	121.348	119.149	5.50131	6.82121	4877.57	645.486	2.9177	6.186e-19	3.7025e-17	jgi.p|Morco1|532461	hypothetical protein	gi|1046797459|gb|OCL04497.1|	acetate kinase [Glonium stellatum]
gene_1703	6.51461	6.59294	0.0913486	0.0927382	189.999	9.28591	4.3548	7.1201e-19	4.24e-17	jgi.p|Morco1|481101	Rds1 protein	gi|646393163|gb|KDQ57652.1|	hypothetical protein JAAARDRAFT_193947 [Jaapia argillacea MUCL 33604]
gene_705	4.25379	8.09068	66.7977	70.4534	249.383	2599.5	-3.3818	8.1184e-19	4.8102e-17	jgi.p|Morco1|499032	inosine-uridine preferring nucleoside hydrolase	gi|816352024|gb|KKK26347.1|	inosine-uridine preferring nucleoside hydrolase [Aspergillus rambellii]
gene_8234	2.53106	4.27731	39.3083	46.9747	111.166	1261.51	-3.5044	8.2407e-19	4.8583e-17	jgi.p|Morco1|489961	molybdenum cofactor biosynthesis prote	gi|1018271927|gb|KZF24022.1|	molybdopterin cofactor [Xylona heveae TC161]
gene_738	0.277929	9.28507	49.5366	55.0762	179.981	1834.8	-3.3497	9.3489e-19	5.4842e-17	jgi.p|Morco1|126672	endopolygalacturonase	gi|207367164|dbj|BAG72102.1|	endopolygalacturonase [Venturia nashicola]
gene_3383	1.41065	1.58528	22.1255	19.8989	68.8115	847.519	-3.6225	1.1401e-18	6.6548e-17	jgi.p|Morco1|603664	CoA-dependent acyltransferase	gi|549044039|emb|CCX34108.1|	Similar to Choline/Carnitine o-acyltransferase [Saccharomonospora xinjiangensis XJ-54]; acc. no. ZP_09986069 [Pyronema omphalodes CBS 100304]
gene_536	10.5338	13.7543	0.0604834	0.18421	535.501	20.6222	4.6986	1.2476e-18	7.2466e-17	jgi.p|Morco1|479365	expressed protein	gi|325088927|gb|EGC42237.1|	cell wall anchored protein [Histoplasma capsulatum H88]
gene_11607	3.42588	6.11277	52.6148	54.6193	248.72	2542.12	-3.3534	1.2944e-18	7.4818e-17	jgi.p|Morco1|356595	expressed protein	gi|1020434988|gb|KZL70833.1|	tat pathway signal sequence [Colletotrichum tofieldiae]
gene_9384	0.370551	1.12391	17.1893	17.8635	35.0274	681.579	-4.2823	1.3903e-18	7.9964e-17	jgi.p|Morco1|526307	Cupredoxin	gi|1066298347|ref|XP_018029370.1|	Cupredoxin [Paraphaeosphaeria sporulosa]
gene_9620	7.10017	13.0831	116.178	103.108	776.777	7386.85	-3.2494	1.5797e-18	9.0421e-17	jgi.p|Morco1|607594	DUF1793-domain containing protein	gi|949386238|dbj|GAP90806.1|	putative glutaminase a [Rosellinia necatrix]
gene_9299	2.68457	3.01197	102.144	116.23	47.5953	1544.12	-5.0198	1.6158e-18	9.2036e-17	jgi.p|Morco1|576520	expressed protein	gi|315043967|ref|XP_003171359.1|	hypothetical protein MGYG_05906 [Microsporum gypseum CBS 118893]
gene_287	4.62469	11.5575	82.9999	80.6298	774.41	7291.56	-3.2351	2.259e-18	1.2806e-16	jgi.p|Morco1|515084	AMP deaminase	gi|452847440|gb|EME49372.1|	hypothetical protein DOTSEDRAFT_68228 [Dothistroma septosporum NZE10]
gene_1929	4.25277	3.06689	0.0792323	0.0804376	121.174	2.1066	5.846	2.2925e-18	1.2933e-16	jgi.p|Morco1|319520	expressed protein	gi|590073490|gb|EXL01015.1|	hypothetical protein FOQG_00900 [Fusarium oxysporum f. sp. raphani 54005]
gene_4408	0.0270948	0.523901	7.31483	7.79253	10.6145	244.868	-4.5279	2.3339e-18	1.3104e-16	jgi.p|Morco1|484874	General substrate transporter	gi|1029192188|gb|OAL56746.1|	hypothetical protein IQ07DRAFT_496213 [Pyrenochaeta sp. DS3sAY3a]
gene_8521	1011.41	638.863	71.8453	42.4836	20994	1427.35	3.8786	2.3958e-18	1.3388e-16	jgi.p|Morco1|508825	Glycoside hydrolase/deacetylase	gi|816343657|gb|KKK20826.1|	hypothetical protein AOCH_002332 [Aspergillus ochraceoroseus]
gene_8279	300.799	228.724	2.243	3.61198	11990.9	1168.5	3.3592	2.5749e-18	1.4321e-16	jgi.p|Morco1|606767	hypothetical protein	gi|530479294|gb|EQB58518.1|	hypothetical protein CGLO_01229 [Colletotrichum gloeosporioides Cg-14]
gene_9306	79.0183	83.2812	7.84233	6.72085	704.151	76.9988	3.193	2.6675e-18	1.4766e-16	jgi.p|Morco1|576526	hypothetical protein	gi|317031174|ref|XP_001392963.2|	hypothetical protein ANI_1_2232074 [Aspergillus niger CBS 513.88]
gene_2564	2.04254	8.07996	83.3535	99.2367	160.31	2441.51	-3.9288	3.3899e-18	1.8678e-16	jgi.p|Morco1|532954	alpha/beta-Hydrolase	gi|1029192588|gb|OAL57146.1|	alpha/beta-hydrolase [Pyrenochaeta sp. DS3sAY3a]
gene_8338	2.44785	9.46054	60.797	64.0487	229.711	2242.64	-3.2873	3.4424e-18	1.8879e-16	jgi.p|Morco1|525075	expressed protein	gi|587695364|gb|EWZ41969.1|	hypothetical protein FOZG_07049 [Fusarium oxysporum Fo47]
gene_12260	9.4544	15.8414	132.586	121.308	529.821	5046.48	-3.2517	3.7545e-18	2.0495e-16	jgi.p|Morco1|578886	Acetyl-CoA synthetase-like protein	gi|1066288079|ref|XP_018033867.1|	4-coumarate-CoA ligase 2 [Paraphaeosphaeria sporulosa]
gene_4382	2.0467	8.25751	48.2299	52.182	222.388	2193.48	-3.3021	4.1404e-18	2.2498e-16	jgi.p|Morco1|572657	MFS general substrate transporter	gi|682376742|gb|KFY60993.1|	hypothetical protein V497_03223 [Pseudogymnoascus pannorum VKM F-4516 (FW-969)]
gene_4372	20.037	35.2004	262.355	279.726	1705.07	15664.8	-3.1996	4.3862e-18	2.3724e-16	jgi.p|Morco1|484922	Het-C-domain containing protein	gi|398412708|ref|XP_003857672.1|	hypothetical protein MYCGRDRAFT_98224 [Zymoseptoria tritici IPO323]
gene_2522	11.0148	24.4335	185.644	170.185	1356.93	12296.2	-3.1798	4.4269e-18	2.3835e-16	jgi.p|Morco1|501440	hypothetical protein	gi|1002209929|gb|KXT05362.1|	hypothetical protein AC578_11102 [Mycosphaerella eumusae]
gene_13277	1.66294	5.46213	37.9992	38.7503	114.006	1211.73	-3.4099	4.5142e-18	2.4194e-16	jgi.p|Morco1|438820	hypothetical protein	gi|296414772|ref|XP_002837071.1|	hypothetical protein [Tuber melanosporum Mel28]
gene_212	26.8763	83.6044	534.662	531.821	1048.48	9504.21	-3.1803	4.6873e-18	2.5008e-16	jgi.p|Morco1|550744	triosephosphate isomerase	gi|115399504|ref|XP_001215341.1|	triosephosphate isomerase [Aspergillus terreus NIH2624]
gene_5588	0.362443	0.943406	47.3773	75.685	47.7028	3950.16	-6.3717	4.9025e-18	2.6038e-16	jgi.p|Morco1|605116	sulfate permease	gi|751839256|emb|CEL59450.1|	putative sulfate permease C3H7,02 OS=Schizosaccharomyces pombe (strain 972 / ATCC 24843) GN=SPBC3H7.02 PE=3 SV=1 [Rhizoctonia solani AG-1 IB]
gene_736	0.553518	2.74745	17.9166	20.3573	89.128	965.398	-3.4372	5.1306e-18	2.7128e-16	jgi.p|Morco1|551009	Glycoside hydrolase	gi|240281679|gb|EER45182.1|	raffinose synthase Sip1 [Histoplasma capsulatum H143]
gene_5052	3.06814	11.2431	71.9852	70.6041	296.573	2813.01	-3.2457	5.1575e-18	2.7148e-16	jgi.p|Morco1|504753	DFP-domain containing protein	gi|557729063|dbj|GAD92346.1|	phosphopantothenate-cysteine ligase, putative [Byssochlamys spectabilis No. 5]
gene_995	1.45305	4.55261	34.9701	36.5283	126.776	1287.22	-3.3439	5.3268e-18	2.7915e-16	jgi.p|Morco1|499359	Adenylosuccinate lyase	gi|119481253|ref|XP_001260655.1|	adenylosuccinate lyase Ade13, putative [Neosartorya fischeri NRRL 181]
gene_3952	3.86231	4.17555	0.109936	0.0223216	161.653	6.85539	4.5595	5.4994e-18	2.8692e-16	jgi.p|Morco1|604040	Protein kinase-like protein	gi|150866571|ref|XP_001386215.2|	G2-specific serine/threonine protein kinase [Scheffersomyces stipitis CBS 6054]
gene_12822	0.430574	0.364119	4.62515	4.87309	85.7939	981.752	-3.5164	5.9787e-18	3.1055e-16	jgi.p|Morco1|609507	expressed protein	gi|682428973|gb|KFY95490.1|	hypothetical protein V500_02757 [Pseudogymnoascus pannorum VKM F-4518 (FW-2643)]
gene_8294	14.6576	50.6907	318.298	317.585	988.782	8830.29	-3.1587	6.0145e-18	3.1104e-16	jgi.p|Morco1|546720	Aromatic compound dioxygenase	gi|973326292|gb|KUL86187.1|	hypothetical protein ZTR_08392 [Talaromyces verruculosus]
gene_1099	5.69823	18.4621	130.775	108.962	537.909	4869.26	-3.1783	6.7193e-18	3.4597e-16	jgi.p|Morco1|551164	Pentulose kinase	gi|1000227986|gb|KXJ96986.1|	Nup93/Nic96-domain-containing protein [Microdochium bolleyi]
gene_11188	42.1404	140.391	1481.4	938.78	2471.98	32053.9	-3.6968	9.9575e-18	5.1047e-16	jgi.p|Morco1|548712	GroES-like protein	gi|1000216977|gb|KXJ86003.1|	alcohol dehydrogenase-like protein [Microdochium bolleyi]
gene_13315	7.9553	8.16163	0.317521	0.483526	179.298	8.12303	4.4642	1.2312e-17	6.2846e-16	jgi.p|Morco1|439927	hypothetical protein	-	-
gene_11333	2.11647	4.98015	34.3367	36.5193	393.536	3558.17	-3.1766	1.3922e-17	7.0759e-16	jgi.p|Morco1|539162	TPR-like protein	gi|1018269725|gb|KZF21824.1|	putative translation repressor/antiviral protein Ski3 [Xylona heveae TC161]
gene_11594	2.69485	5.95718	36.4124	47.1265	197.093	1915.47	-3.2808	1.4096e-17	7.1335e-16	jgi.p|Morco1|512275	General substrate transporter	gi|821059654|gb|KKY15225.1|	putative quinate permease [Diplodia seriata]
gene_8256	34.411	29.9804	2.92127	3.52178	1240.08	165.673	2.904	1.4561e-17	7.3371e-16	jgi.p|Morco1|537090	Xylose isomerase-like protein	gi|996654349|gb|KXH69081.1|	xylose isomerase-like TIM barrel [Colletotrichum salicis]
gene_7304	28.4094	221.976	1015.99	1127.02	8497.76	71778.1	-3.0784	1.4878e-17	7.4652e-16	jgi.p|Morco1|488814	Glycosyl transferase	gi|666433813|gb|KEY81351.1|	glycogen phosphorylase GlpV/Gph1 [Aspergillus fumigatus var. RP-2014]
gene_6718	42.5713	30.9355	3.68332	3.73935	462.547	45.7255	3.3385	1.5962e-17	7.975e-16	jgi.p|Morco1|487932	beta carbonic anhydrase clade D	gi|407925302|gb|EKG18316.1|	Carbonic anhydrase [Macrophomina phaseolina MS6]
gene_4522	3852.45	5047.35	30.9037	47.0903	67980.5	3148.09	4.4326	1.735e-17	8.6318e-16	jgi.p|Morco1|544116	hypothetical protein	gi|748490852|ref|XP_011108646.1|	hypothetical protein H072_2659 [Dactylellina haptotyla CBS 200.50]
gene_4579	10.427	31.6877	186.977	198.834	1448.61	12454.5	-3.1039	1.8195e-17	9.014e-16	jgi.p|Morco1|534481	hypothetical protein	gi|628234281|ref|XP_007722534.1|	3-isopropylmalate dehydratase [Capronia coronata CBS 617.96]
gene_12855	197.133	182.875	27.6663	27.9906	8799.44	1262.34	2.8013	1.8677e-17	9.2144e-16	jgi.p|Morco1|540203	NAD-dependent glycerol-3-phosphate dehydrogenase	gi|70990232|ref|XP_749965.1|	glycerol 3-phosphate dehydrogenase (GfdA) [Aspergillus fumigatus Af293]
gene_2540	9.15088	43.7933	216.666	243.59	4708.44	39657	-3.0743	2.0453e-17	1.0048e-15	jgi.p|Morco1|603074	putative glutamate synthase Glt1	gi|849268012|dbj|GAO89499.1|	putative glutamate synthase [NADPH] [Neosartorya udagawae]
gene_8473	1.65044	3.60226	24.8502	27.44	355.123	3185.45	-3.1651	2.1497e-17	1.0483e-15	jgi.p|Morco1|525254	Pentafunctional AroM protein	gi|597584387|ref|XP_007295250.1|	arom [Marssonina brunnea f. sp. 'multigermtubi' MB_m1]
gene_11499	2.02226	4.11996	31.4592	34.9555	133.802	1316.7	-3.2988	2.1515e-17	1.0483e-15	jgi.p|Morco1|343940	expressed protein	gi|666398795|gb|KEY64653.1|	hypothetical protein S7711_02853 [Stachybotrys chartarum IBT 7711]
gene_9968	16.8288	45.0525	249.26	296.457	1911.13	16446.1	-3.1052	2.2437e-17	1.0887e-15	jgi.p|Morco1|560018	transketolase TktA	gi|770308972|gb|KJK66204.1|	TktA [Aspergillus parasiticus SU-1]
gene_5706	1.92891	5.12676	32.8826	39.8012	180.765	1700.05	-3.2334	2.3546e-17	1.1378e-15	jgi.p|Morco1|505620	putative MFS sugar transporter	gi|667827460|ref|XP_007777900.1|	hypothetical protein W97_01807 [Coniosporium apollinis CBS 100218]
gene_7888	41.8247	203.311	1148.04	1040.94	2639.08	21855.1	-3.0499	2.7261e-17	1.3066e-15	jgi.p|Morco1|554001	hypothetical protein	gi|1040559701|gb|OBT95171.1|	hypothetical protein VE01_07565 [Pseudogymnoascus verrucosus]
gene_12097	5.88628	21.2945	169.387	153.996	527.876	6635.15	-3.6519	2.7239e-17	1.3066e-15	jgi.p|Morco1|494903	MFS general substrate transporter	gi|591471025|gb|EXM02309.1|	hypothetical protein FOIG_06569 [Fusarium oxysporum f. sp. cubense tropical race 4 54006]
gene_2329	8.35797	17.8768	121.899	131.467	537.845	4688.72	-3.1239	2.7988e-17	1.336e-15	jgi.p|Morco1|482009	N-myristoyl transferase	gi|748527980|ref|XP_011127850.1|	hypothetical protein AOL_s00215g346 [Arthrobotrys oligospora ATCC 24927]
gene_8419	5.97562	5.65352	0.194743	0	105.229	1.49994	6.1325	2.8328e-17	1.3468e-15	jgi.p|Morco1|537223	expressed protein	-	-
gene_11642	6.26984	14.1883	93.6109	107.546	326.3	2912.94	-3.1582	2.8865e-17	1.3668e-15	jgi.p|Morco1|528757	Aldo/keto reductase	gi|636588177|ref|XP_008025427.1|	hypothetical protein SETTUDRAFT_162979 [Setosphaeria turcica Et28A]
gene_10113	45.5861	31.8008	5.4435	4.33918	838.354	101.029	3.0528	2.968e-17	1.3998e-15	jgi.p|Morco1|547950	NAD(P)-binding protein	gi|530474668|gb|EQB54860.1|	hypothetical protein CGLO_05269 [Colletotrichum gloeosporioides Cg-14]
gene_929	10.7341	32.58	209.157	184.718	1228.68	10351.4	-3.0746	3.0959e-17	1.4504e-15	jgi.p|Morco1|531710	PLP-dependent transferase	gi|1040564652|gb|OBU00069.1|	alanine transaminase [Pseudogymnoascus verrucosus]
gene_12807	2.95508	4.46611	38.1238	33.5684	766.021	6637.65	-3.1152	3.0999e-17	1.4504e-15	jgi.p|Morco1|415314	expressed protein	gi|927425380|ref|XP_013958521.1|	hypothetical protein TRIVIDRAFT_219767 [Trichoderma virens Gv29-8]
gene_3823	1106.7	1020.37	152.731	161.695	27344	4061.18	2.7513	3.1748e-17	1.4796e-15	jgi.p|Morco1|543632	expressed protein	gi|996584631|gb|KXH29744.1|	hypothetical protein CSIM01_05510 [Colletotrichum simmondsii]
gene_4668	2065.03	1284.4	115	111.601	26748.7	1815.36	3.8811	3.3491e-17	1.5507e-15	jgi.p|Morco1|534557	expressed protein	-	-
gene_7693	4.6545	18.1527	121.445	175.23	674.107	8568.45	-3.668	3.3537e-17	1.5507e-15	jgi.p|Morco1|606385	copper amine oxidase	gi|748507447|ref|XP_011122531.1|	hypothetical protein AOL_s00079g354 [Arthrobotrys oligospora ATCC 24927]
gene_701	2201.8	1950.6	353.87	320.786	64911.8	9475.78	2.7762	3.4313e-17	1.5804e-15	jgi.p|Morco1|515676	alpha/beta-Hydrolase	gi|915057064|ref|XP_013279624.1|	hypothetical protein Z517_10560 [Fonsecaea pedrosoi CBS 271.37]
gene_5340	137.726	126.511	11.7387	12.9937	1535.8	221.577	2.7931	3.7886e-17	1.7382e-15	jgi.p|Morco1|544679	hypothetical protein	-	-
gene_10017	9.04805	5.99151	0.47698	0.186244	178.799	9.43578	4.2441	4.2361e-17	1.936e-15	jgi.p|Morco1|538303	expressed protein	-	-
gene_11972	0.50067	0.499412	9.21016	10.8657	13.8931	266.248	-4.2603	4.3704e-17	1.9896e-15	jgi.p|Morco1|578653	glycoside hydrolase family 105 protein	gi|682292043|gb|KFY08020.1|	hypothetical protein V492_06600 [Pseudogymnoascus pannorum VKM F-4246]
gene_4085	141.972	409.049	2419.91	2420.23	6954.38	57185.7	-3.0397	4.5399e-17	2.0588e-15	jgi.p|Morco1|572426	NAD dependent epimerase/dehydratase family protein	gi|1035642458|gb|OAX84087.1|	hypothetical protein ACJ72_01545 [Emmonsia sp. CAC-2015a]
gene_365	27.2969	28.8993	3.2672	3.22805	851.347	105.551	3.0118	5.1206e-17	2.3133e-15	jgi.p|Morco1|569525	hypothetical protein	gi|915106092|ref|XP_013265517.1|	hypothetical protein A1O9_00901 [Exophiala aquamarina CBS 119918]
gene_12818	0.649943	0.698179	9.68602	9.37557	33.044	437.936	-3.7283	6.1115e-17	2.7504e-15	jgi.p|Morco1|568647	expressed protein	-	-
gene_10308	7.91223	19.0634	118.787	127.727	549.415	4649.47	-3.0811	6.4316e-17	2.8835e-15	jgi.p|Morco1|567268	tryptophanyl-tRNA synthetase	gi|1063228272|gb|ODQ51505.1|	tryptophanyl-tRNA synthetase [Saitoella complicata NRRL Y-17804]
gene_6082	7.44833	11.8517	88.8263	87.7713	869.688	7328.69	-3.075	6.91e-17	3.0862e-15	jgi.p|Morco1|535587	hypothetical protein	gi|1040533377|gb|OBT70395.1|	hypothetical protein VE03_00157 [Pseudogymnoascus sp. 23342-1-I1]
gene_5463	9.83564	13.8734	110.976	112.772	397.788	3464.72	-3.1227	7.0757e-17	3.1483e-15	jgi.p|Morco1|486386	MFS general substrate transporter	gi|576994598|gb|EUC67193.1|	carboxylic acid transporter [Rhizoctonia solani AG-3 Rhs1AP]
gene_6024	0.907058	1.91732	17.2539	19.02	48.9205	557.869	-3.5114	7.5257e-17	3.3359e-15	jgi.p|Morco1|145540	expressed protein	gi|748511232|ref|XP_011112974.1|	hypothetical protein H072_7207 [Dactylellina haptotyla CBS 200.50]
gene_378	1.93299	3.72539	44.2452	34.1372	150.982	1782.5	-3.5615	8.1162e-17	3.5842e-15	jgi.p|Morco1|550838	hypothetical protein	gi|796706648|gb|KJX98042.1|	copper amine oxidase like protein [Zymoseptoria brevis]
gene_12576	46.9077	149.78	910.816	809.681	2961.4	23673.2	-2.9989	8.7998e-17	3.8716e-15	jgi.p|Morco1|540036	malate dehydrogenase%2C NAD-dependent	gi|915145916|ref|XP_013326836.1|	Malate dehydrogenase [Rasamsonia emersonii CBS 393.64]
gene_4580	6.50902	13.9842	94.2821	94.5427	303.29	2630.01	-3.1163	9.1131e-17	3.9945e-15	jgi.p|Morco1|564084	cobW-domain containing protein	gi|1000223279|gb|KXJ92283.1|	CobW/HypB/UreG, nucleotide-binding domain-domain-containing protein [Microdochium bolleyi]
gene_4901	2760.77	1799.31	87.707	107.658	62884.5	5656.35	3.4748	1.0131e-16	4.4078e-15	jgi.p|Morco1|534724	receptor-associated protein	gi|1040505668|gb|OBT47440.1|	hypothetical protein VE00_03178 [Pseudogymnoascus sp. WSF 3629]
gene_887	44.8588	27.9717	2.77351	2.55973	880.554	63.3124	3.7979	1.073e-16	4.6342e-15	jgi.p|Morco1|480404	NHL repeat-containing protein	gi|299116760|emb|CBN74873.1|	superoxide dismutase [Ectocarpus siliculosus]
gene_10368	5.50491	18.945	111.988	107.901	245.669	2130.3	-3.1163	1.0694e-16	4.6342e-15	jgi.p|Morco1|548124	Deoxyribose-phosphate aldolase	gi|1012960565|gb|KYQ35338.1|	Deoxyribose-phosphate aldolase [Hypsizygus marmoreus]
gene_12607	1.13471	3.44662	23.2466	27.6218	59.8189	638.098	-3.4151	1.3578e-16	5.8215e-15	jgi.p|Morco1|495646	hypothetical protein	gi|587677486|gb|EWY99814.1|	hypothetical protein FOYG_03752 [Fusarium oxysporum FOSC 3-a]
gene_11206	263.105	175.495	23.1021	25.5926	2542.9	354.497	2.8426	1.3931e-16	5.9514e-15	jgi.p|Morco1|493813	HSP20-like chaperone	gi|255930243|ref|XP_002556681.1|	Pc06g00680 [Penicillium rubens Wisconsin 54-1255]
gene_8277	27.0067	42.5046	0.101411	0	612.431	2.14595	8.1568	1.5131e-16	6.4409e-15	jgi.p|Morco1|489873	hypothetical protein	gi|752280177|dbj|GAM83859.1|	hypothetical protein ANO11243_018490 [fungal sp. No.11243]
gene_8452	299.872	205.443	3.78681	5.09217	6641.74	595.474	3.4795	1.5306e-16	6.4917e-15	jgi.p|Morco1|537251	expressed protein	-	-
gene_220	942.809	578.892	41.3195	45.7159	10709.1	704.615	3.9259	1.7878e-16	7.5556e-15	jgi.p|Morco1|478689	PEBP-like protein	gi|663448284|emb|CDR47587.1|	CYFA0S34e00166g1_1 [Cyberlindnera fabianii]
gene_4745	2.28321	2.01118	0.0270353	0.123509	139.675	5.58946	4.6432	1.8177e-16	7.6545e-15	jgi.p|Morco1|564191	Ankyrin	gi|770308167|gb|KJK65517.1|	ANK ankyrin repeat protein [Aspergillus parasiticus SU-1]
gene_3249	59.8556	63.22	7.52873	9.00945	2990.74	453.659	2.7208	2.018e-16	8.4676e-15	jgi.p|Morco1|563272	RCC1/BLIP-II	gi|759270654|gb|KIW47173.1|	hypothetical protein PV06_02771 [Exophiala oligosperma]
gene_12730	3.83942	2.39144	0.248322	0.184227	284.101	19.1243	3.8929	2.0521e-16	8.55e-15	jgi.p|Morco1|568603	putative TPA: NRPS-like enzyme	gi|1040528030|gb|OBT65080.1|	NRPS-like protein [Pseudogymnoascus sp. 23342-1-I1]
gene_12003	83.1177	131.346	854.717	912.838	3993.06	32091.2	-3.0066	2.0518e-16	8.55e-15	jgi.p|Morco1|539615	putative fructose-bisphosphate aldolase 1	gi|751753660|gb|KIN01838.1|	hypothetical protein OIDMADRAFT_18690 [Oidiodendron maius Zn]
gene_10404	0.46643	1.48423	9.89441	9.94178	113.347	1035.53	-3.1915	2.209e-16	9.1712e-15	jgi.p|Morco1|608062	expressed protein	gi|662501358|gb|KEQ58989.1|	hypothetical protein M437DRAFT_57757, partial [Aureobasidium melanogenum CBS 110374]
gene_4890	40.3508	41.0337	5.51629	4.63009	827.115	106.51	2.9571	2.2426e-16	9.2781e-15	jgi.p|Morco1|94340	expressed protein	-	-
gene_2359	112.12	93.3503	10.746	14.9979	4389.73	703.934	2.6406	2.3139e-16	9.5394e-15	jgi.p|Morco1|542569	FAD/NAD(P)-binding domain-containing protein	gi|119495566|ref|XP_001264565.1|	alternative NADH-dehydrogenase [Neosartorya fischeri NRRL 181]
gene_877	10.1107	33.6121	180.165	177.84	1051.32	8308.99	-2.9825	2.3354e-16	9.5946e-15	jgi.p|Morco1|479526	arginyl-tRNA synthetase	gi|151942316|gb|EDN60672.1|	arginyl-tRNA synthetase [Saccharomyces cerevisiae YJM789]
gene_11301	4265.84	3618.99	590.662	626.868	79044.1	12622	2.6467	2.4367e-16	9.9763e-15	jgi.p|Morco1|539132	Histone-fold-containing protein	gi|908392682|gb|KND93300.1|	Histone H2A [Tolypocladium ophioglossoides CBS 100239]
gene_1117	379.582	363.21	42.0025	48.0934	8533.61	1398.77	2.609	2.5327e-16	1.0333e-14	jgi.p|Morco1|198921	expressed protein	-	-
gene_3415	1.18079	1.94491	23.2793	22.6398	19.9985	305.499	-3.9332	2.6307e-16	1.0696e-14	jgi.p|Morco1|571893	expressed protein	-	-
gene_5385	175.101	149.39	23.9095	26.6824	5586.01	864.652	2.6916	2.8151e-16	1.1407e-14	jgi.p|Morco1|535080	aldo/keto reductase-like protein	gi|953417423|ref|XP_014550783.1|	hypothetical protein COCVIDRAFT_42776 [Bipolaris victoriae FI3]
gene_717	3.51021	6.86994	51.35	46.387	218.4	1847.94	-3.0809	3.062e-16	1.2364e-14	jgi.p|Morco1|531575	expressed protein	gi|748493849|ref|XP_011119911.1|	hypothetical protein AOL_s00054g293 [Arthrobotrys oligospora ATCC 24927]
gene_6391	4.09583	7.41828	44.297	50.8391	366.181	3064.19	-3.0649	3.111e-16	1.2477e-14	jgi.p|Morco1|535826	Glutamine-dependent NAD(+) synthetase with GAT domain-containing protein	gi|407918852|gb|EKG12114.1|	Nitrilase/cyanide hydratase and apolipoprotein N-acyltransferase [Macrophomina phaseolina MS6]
gene_8874	1.18653	26.2643	127.979	159.133	398.75	4188.9	-3.393	3.175e-16	1.269e-14	jgi.p|Morco1|576181	TfdA family taurine catabolism dioxygenase TauD	gi|1020438956|gb|KZL74486.1|	alpha-ketoglutarate-dependent sulfonate dioxygenase [Colletotrichum tofieldiae]
gene_11307	16.5412	17.149	131.524	167.86	522.688	4322.12	-3.0477	3.2331e-16	1.2879e-14	jgi.p|Morco1|548809	Acetamidase/Formamidase	gi|350635697|gb|EHA24058.1|	hypothetical protein ASPNIDRAFT_180458 [Aspergillus niger ATCC 1015]
gene_4380	1.79777	2.56736	20.0413	21.395	103.555	986.913	-3.2525	3.3926e-16	1.3469e-14	jgi.p|Morco1|557960	MFS general substrate transporter	gi|636764079|ref|XP_008084213.1|	MFS general substrate transporter [Glarea lozoyensis ATCC 20868]
gene_11483	178.807	123.862	23.479	23.38	2353.34	354.054	2.7327	3.7115e-16	1.4685e-14	jgi.p|Morco1|539248	hypothetical protein	gi|119183413|ref|XP_001242746.1|	long chronological lifespan protein 2 [Coccidioides immitis RS]
gene_11183	55.0039	146.409	799.798	790.096	3841.32	29630.6	-2.9474	3.7907e-16	1.4949e-14	jgi.p|Morco1|555234	hexokinase	gi|166797281|gb|ABY89285.1|	putative hexokinase HXK1 [Fusarium verticillioides]
gene_1465	8.11839	16.2582	95.129	102.484	851.07	6768.07	-2.9914	3.8989e-16	1.5324e-14	jgi.p|Morco1|500036	ubiquitin carboxyl-terminal hydrolase 14	gi|615420001|ref|XP_007586353.1|	putative ubiquitin carboxyl-terminal hydrolase 14 protein [Neofusicoccum parvum UCRNP2]
gene_10683	34.5376	90.6423	457.31	516.984	3132.71	24284.9	-2.9546	3.9442e-16	1.5451e-14	jgi.p|Morco1|527675	Phosphoglycerate mutase-like protein	gi|477516539|gb|ENH68820.1|	hypothetical protein FOC1_g10014610 [Fusarium oxysporum f. sp. cubense race 1]
gene_8183	3.69155	21.324	128.783	110.208	185.493	1515.82	-3.0307	4.4073e-16	1.7207e-14	jgi.p|Morco1|554148	hypothetical protein	gi|628215503|ref|XP_007713987.1|	carbohydrate-binding module family 18 protein [Bipolaris zeicola 26-R-13]
gene_4842	109.469	86.1534	12.8946	10.1436	1269.98	189.816	2.7421	5.12e-16	1.9924e-14	jgi.p|Morco1|472465	Ankyrin	gi|119191069|ref|XP_001246141.1|	hypothetical protein CIMG_05582 [Coccidioides immitis RS]
gene_13491	24.1399	44.7685	248.086	298.93	1834.3	14283.8	-2.9611	5.2338e-16	2.03e-14	jgi.p|Morco1|35727	glutamine-hydrolyzing Asparagine synthase	gi|666861806|gb|KEZ38774.1|	hypothetical protein SAPIO_CDS10807 [Scedosporium apiospermum]
gene_12203	676.951	371.272	8.17495	6.18931	16417	311.005	5.7221	5.2641e-16	2.035e-14	jgi.p|Morco1|568325	hypothetical protein	gi|1001618652|gb|KXS22390.1|	hypothetical protein M427DRAFT_50721 [Gonapodya prolifera JEL478]
gene_8989	4.08038	11.7104	66.2893	68.945	396.94	3134.67	-2.9813	5.4877e-16	2.1146e-14	jgi.p|Morco1|509242	hypothetical protein	gi|119479853|ref|XP_001259955.1|	hypothetical protein NFIA_080000 [Neosartorya fischeri NRRL 181]
gene_6984	0.395889	0.983437	9.64636	9.10157	28.3584	358.449	-3.6599	5.7586e-16	2.2117e-14	jgi.p|Morco1|507023	putative glucanase	gi|407920834|gb|EKG14013.1|	Glycoside hydrolase family 5 [Macrophomina phaseolina MS6]
gene_2728	2.12458	3.20648	25.947	24.9328	152.566	1322.71	-3.116	5.999e-16	2.2966e-14	jgi.p|Morco1|562952	expressed protein	gi|1012957213|gb|KYQ32020.1|	hypothetical protein Hypma_14139 [Hypsizygus marmoreus]
gene_8615	19.6758	21.4563	156.091	182.891	1649.2	12994.1	-2.978	6.0346e-16	2.3027e-14	jgi.p|Morco1|537372	hypothetical protein	gi|557725055|dbj|GAD96255.1|	serine protein kinase, putative [Byssochlamys spectabilis No. 5]
gene_11923	6.83224	11.7152	73.3822	81.8902	362.7	2943.38	-3.0206	6.2049e-16	2.3601e-14	jgi.p|Morco1|560683	Arginase/agmatinase/formimionoglutamate hydrolase	gi|189189876|ref|XP_001931277.1|	agmatinase, mitochondrial precursor [Pyrenophora tritici-repentis Pt-1C-BFP]
gene_12482	2.62843	9.28782	55.5605	49.889	176.552	1474.08	-3.0616	6.3099e-16	2.3923e-14	jgi.p|Morco1|539968	hypothetical protein	gi|70996857|ref|XP_753183.1|	fucose-specific lectin FleA [Aspergillus fumigatus Af293]
gene_12007	952.402	722.42	120.738	125.09	12723.8	2120.58	2.585	6.9938e-16	2.6431e-14	jgi.p|Morco1|369052	expressed protein	-	-
gene_12114	2.52175	5.99829	36.3573	39.3927	168.27	1424.93	-3.082	7.2913e-16	2.7467e-14	jgi.p|Morco1|549349	sugar transporter	gi|358370316|dbj|GAA86928.1|	sugar transporter [Aspergillus kawachii IFO 4308]
gene_6206	253.042	240.611	38.3621	37.9974	13040.6	2124.42	2.6179	7.3265e-16	2.7512e-14	jgi.p|Morco1|605531	alpha/beta-Hydrolase	gi|1027163572|gb|OAG23942.1|	alpha/beta-hydrolase [Alternaria alternata]
gene_452	9.35112	22.568	140.112	127.102	1301.47	9712.54	-2.8997	8.4507e-16	3.1532e-14	jgi.p|Morco1|479546	NADPH-cytochrome P450 reductase-like protein	gi|615417109|ref|XP_007585435.1|	putative bifunctional p-450:nadph-p450 reductase protein [Neofusicoccum parvum UCRNP2]
gene_2271	526.135	366.254	59.0046	66.4133	11547.5	1963.88	2.5558	8.4912e-16	3.1584e-14	jgi.p|Morco1|532732	expressed protein	gi|597573323|ref|XP_007289718.1|	hypothetical protein MBM_01829 [Marssonina brunnea f. sp. 'multigermtubi' MB_m1]
gene_7817	13.6036	10.9599	0.621811	0.0901815	121.273	4.21513	4.8465	8.5535e-16	3.1715e-14	jgi.p|Morco1|575316	hypothetical protein	-	-
gene_8422	960.609	927.852	127.282	132.619	35041.6	5975.99	2.5518	9.9191e-16	3.6663e-14	jgi.p|Morco1|238148	hypothetical protein	gi|729186089|emb|CEJ84469.1|	hypothetical protein VHEMI03483 [Torrubiella hemipterigena]
gene_742	65.4242	161.506	798.417	895.782	1900.1	14283.2	-2.9102	1.1518e-15	4.2442e-14	jgi.p|Morco1|569812	hypothetical protein	gi|549050360|emb|CCX10584.1|	Similar to hypothetical protein [Tuber melanosporum Mel28]; acc. no. XP_002838569 [Pyronema omphalodes CBS 100304]
gene_9928	1.80162	1.96814	18.8063	18.6795	122.977	1075.88	-3.1291	1.1802e-15	4.3352e-14	jgi.p|Morco1|559994	FAD/NAD(P)-binding domain-containing protein	gi|927405707|ref|XP_013948541.1|	hypothetical protein TRIATDRAFT_90440 [Trichoderma atroviride IMI 206040]
gene_5938	3.28736	7.36613	48.284	45.4759	210.521	1699.77	-3.0133	1.2177e-15	4.4588e-14	jgi.p|Morco1|486944	Cytochrome P450	gi|759313872|gb|KIW90227.1|	hypothetical protein Z519_08871 [Cladophialophora bantiana CBS 173.52]
gene_2406	79.9885	71.679	11.0714	11.5038	1795.7	275.396	2.705	1.3057e-15	4.7517e-14	jgi.p|Morco1|382991	LexA/Signal peptidase	gi|924885005|gb|KOS41149.1|	hypothetical protein ACN38_g7970 [Penicillium nordicum]
gene_10971	0.560264	5.80603	28.0092	31.4066	100.409	864.933	-3.1067	1.3018e-15	4.7517e-14	jgi.p|Morco1|560388	Taurine catabolism dioxygenase TauD/TfdA	gi|597932154|ref|XP_007320421.1|	hypothetical protein SERLADRAFT_471995 [Serpula lacrymans var. lacrymans S7.9]
gene_503	23.805	45.1497	312.238	237.532	1430.47	10648.5	-2.8961	1.335e-15	4.8435e-14	jgi.p|Morco1|479298	isocitrate lyase	gi|915051173|ref|XP_013278790.1|	isocitrate lyase [Fonsecaea pedrosoi CBS 271.37]
gene_1549	17.5024	74.5357	366.948	346.031	1138.15	8290.96	-2.8648	1.4956e-15	5.4092e-14	jgi.p|Morco1|532196	hypothetical protein	gi|759209309|gb|KIV86655.1|	hypothetical protein PV11_02254 [Exophiala sideris]
gene_3115	287.669	199.568	38.4548	39.322	4593.1	761.415	2.5927	1.8703e-15	6.7441e-14	jgi.p|Morco1|483078	hypothetical protein	gi|1035383652|gb|OAX40176.1|	hypothetical protein K503DRAFT_714963 [Rhizopogon vinicolor AM-OR11-026]
gene_6466	20.8704	68.0511	338.122	340.168	1416.9	10247	-2.8544	2.0952e-15	7.5319e-14	jgi.p|Morco1|506565	putative farnesyl-diphosphate synthetase	gi|936526493|emb|CDO55796.1|	similar to Saccharomyces cerevisiae YJL167W ERG20 Farnesyl pyrophosphate synthetase [Geotrichum candidum]
gene_13570	2319.75	3252.15	104.287	82.8015	108103	3204.05	5.0764	2.1365e-15	7.6568e-14	jgi.p|Morco1|49175	Metallo-hydrolase/oxidoreductase	gi|969883762|gb|KUF00949.1|	hypothetical protein TGAM01_04650 [Trichoderma gamsii]
gene_7290	3.99106	3.39701	0.0968395	0.432576	167.552	9.83816	4.0901	2.376e-15	8.4894e-14	jgi.p|Morco1|536354	alpha/beta-Hydrolase	gi|666399518|gb|KEY65351.1|	hypothetical protein S7711_01861 [Stachybotrys chartarum IBT 7711]
gene_946	1.96135	3.63922	24.4118	27.8911	95.2078	841.849	-3.1444	2.4371e-15	8.6815e-14	jgi.p|Morco1|589659	NAD(P)-binding protein	gi|1023196211|gb|KZS93772.1|	NAD-binding protein [Sistotremastrum niveocremeum HHB9708]
gene_6279	0.132648	0.338421	3.15853	3.20658	28.922	341.129	-3.5601	2.4849e-15	8.8251e-14	jgi.p|Morco1|605568	hypothetical protein	gi|628217136|ref|XP_007714257.1|	hypothetical protein COCCADRAFT_6679 [Bipolaris zeicola 26-R-13]
gene_12216	21.4567	28.093	1.55155	0.935248	454.294	28.7529	3.9818	2.5037e-15	8.8651e-14	jgi.p|Morco1|609160	expressed protein	-	-
gene_12164	3.16003	6.37021	40.7693	39.4012	358.776	2706.87	-2.9155	2.5655e-15	9.057e-14	jgi.p|Morco1|539740	P-loop containing nucleoside triphosphate hydrolase protein	gi|296420725|ref|XP_002839919.1|	hypothetical protein [Tuber melanosporum Mel28]
gene_8543	22.8716	38.0151	218.712	251.936	468.04	3574.29	-2.933	2.6027e-15	9.1606e-14	jgi.p|Morco1|490397	adenylylsulfate kinase	gi|171688019|ref|XP_001908950.1|	hypothetical protein [Podospora anserina S mat+]
gene_8499	20.917	27.8643	222.623	218.472	914.508	7067.8	-2.9502	2.6681e-15	9.363e-14	jgi.p|Morco1|566320	FAD-binding domain-containing protein	gi|350291294|gb|EGZ72508.1|	FAD-binding domain-containing protein [Neurospora tetrasperma FGSC 2509]
gene_11617	7.6303	19.0681	99.7158	106.547	594.588	4400.52	-2.8877	2.6924e-15	9.4202e-14	jgi.p|Morco1|539343	alpha/beta-hydrolase	gi|915679472|ref|XP_013339662.1|	hypothetical protein AUEXF2481DRAFT_48385 [Aureobasidium subglaciale EXF-2481]
gene_7078	7.05102	30.7342	153.373	155.965	1289.83	8993.81	-2.8017	2.7088e-15	9.4497e-14	jgi.p|Morco1|488316	hypothetical protein	gi|662524045|gb|KEQ81434.1|	hypothetical protein M438DRAFT_324154 [Aureobasidium pullulans EXF-150]
gene_6906	50.0847	94.4383	493.565	574.704	3438.76	24990.7	-2.8614	2.8686e-15	9.9775e-14	jgi.p|Morco1|536093	glutathione-dependent formaldehyde dehydrogenase	gi|821070076|gb|KKY25131.1|	putative glutathione-dependent formaldehyde dehydrogenase [Phaeomoniella chlamydospora]
gene_8918	6.65176	16.9496	99.667	103.833	155.315	1253.16	-3.0123	3.0466e-15	1.0566e-13	jgi.p|Morco1|554419	Acyl-CoA N-acyltransferase	gi|1032901897|gb|OAQ99627.1|	hypothetical protein LLEC1_06602 [Cordyceps confragosa]
gene_1559	0.297206	1.23145	59.9896	63.1224	18.5011	1175.2	-5.9892	3.2072e-15	1.109e-13	jgi.p|Morco1|532204	hypothetical protein	-	-
gene_11745	2.62865	8.64338	43.7845	55.1441	179.93	1389.51	-2.9491	4.0376e-15	1.392e-13	jgi.p|Morco1|494470	alkaline serine protease Alp1	gi|327302488|ref|XP_003235936.1|	subtilase [Trichophyton rubrum CBS 118892]
gene_3619	77.8293	181.106	1143.71	909.626	5348.64	36894.6	-2.7862	4.3026e-15	1.479e-13	jgi.p|Morco1|543485	malate synthase	gi|682413144|gb|KFY84942.1|	hypothetical protein V500_08860 [Pseudogymnoascus pannorum VKM F-4518 (FW-2643)]
gene_846	9.06757	14.1961	79.9383	98.3599	530.372	3936.52	-2.8918	4.7435e-15	1.6259e-13	jgi.p|Morco1|541477	hypothetical protein	gi|748502648|ref|XP_011121607.1|	hypothetical protein AOL_s00078g42 [Arthrobotrys oligospora ATCC 24927]
gene_12154	11.995	11.5381	103.352	97.0346	428.427	3195.69	-2.899	4.9437e-15	1.6847e-13	jgi.p|Morco1|555594	hypothetical protein	gi|627819971|ref|XP_007682825.1|	glycoside hydrolase family 15 protein [Bipolaris oryzae ATCC 44560]
gene_13694	0.267856	1.55377	11.9889	14.876	17.5631	248.06	-3.8201	4.9298e-15	1.6847e-13	jgi.p|Morco1|71921	hypothetical protein	gi|758190522|ref|XP_011317640.1|	hypothetical protein FGSG_01800 [Fusarium graminearum PH-1]
gene_1862	19.8039	52.4572	254.761	278.226	2067.01	14475.5	-2.808	5.2677e-15	1.79e-13	jgi.p|Morco1|551549	threonyl-tRNA synthetase	gi|918799548|ref|XP_013423699.1|	threonyl-tRNA synthetase [Aureobasidium namibiae CBS 147.97]
gene_7796	38.4458	58.3857	403.937	353.211	4020.23	27729.8	-2.7861	7.48e-15	2.5344e-13	jgi.p|Morco1|489208	hypothetical protein	gi|966759950|dbj|GAQ47468.1|	alpha-mannosidase [Aspergillus niger]
gene_11255	44.9959	39.4405	5.55648	5.44897	1569.84	263.442	2.5751	8.5549e-15	2.8903e-13	jgi.p|Morco1|539085	expressed protein	gi|636616473|ref|XP_008039371.1|	hypothetical protein TRAVEDRAFT_48856 [Trametes versicolor FP-101664 SS1]
gene_7520	312.764	289.794	42.7915	47.0305	13286.1	2407.07	2.4646	9.6406e-15	3.2478e-13	jgi.p|Morco1|536523	Zn-dependent exopeptidase	gi|636763031|ref|XP_008083689.1|	Zn-dependent exopeptidase [Glarea lozoyensis ATCC 20868]
gene_8934	514.642	442.569	64.5431	73.0006	18961.7	3497.1	2.4389	1.0226e-14	3.4352e-13	jgi.p|Morco1|250810	expressed protein	gi|796706386|gb|KJX97821.1|	hypothetical protein TI39_contig458g00002 [Zymoseptoria brevis]
gene_1558	4.12231	8.15151	53.5656	46.7069	302.812	2186.74	-2.8523	1.027e-14	3.4403e-13	jgi.p|Morco1|602390	Gamma-glutamyltranspeptidase	gi|1002326044|dbj|GAT26910.1|	gamma-glutamyltranspeptidase [Aspergillus luchuensis]
gene_453	3.17632	6.27329	37.9857	37.5876	335.675	2417.41	-2.8483	1.047e-14	3.4973e-13	jgi.p|Morco1|515330	hypothetical protein	gi|398409538|ref|XP_003856234.1|	hypothetical protein MYCGRDRAFT_65952 [Zymoseptoria tritici IPO323]
gene_4324	1185.45	2632.32	12222.1	14686.6	34946.5	238044	-2.768	1.0865e-14	3.6188e-13	jgi.p|Morco1|534286	Ricin B-like lectins	gi|927411418|ref|XP_013951540.1|	carbohydrate-binding module family 13 protein [Trichoderma virens Gv29-8]
gene_2775	0.249831	0.20128	9.65121	9.06599	3.56686	124.344	-5.1235	1.1418e-14	3.7925e-13	jgi.p|Morco1|476207	hypothetical protein	gi|662529385|gb|KEQ86761.1|	hypothetical protein M438DRAFT_353857 [Aureobasidium pullulans EXF-150]
gene_11362	2.70829	11.4793	56.0454	56.4438	347.391	2419.65	-2.8002	1.1837e-14	3.9095e-13	jgi.p|Morco1|560504	Glycine hydroxymethyltransferase	gi|927763831|gb|KPA46736.1|	serine cytosolic [Fusarium langsethiae]
gene_8396	3.05828	6.461	50.2452	43.2892	94.6484	785.096	-3.0522	1.1835e-14	3.9095e-13	jgi.p|Morco1|490159	Metallo-dependent hydrolase	gi|597974769|ref|XP_007361799.1|	hypothetical protein DICSQDRAFT_132695 [Dichomitus squalens LYAD-421 SS1]
gene_8418	67.8126	74.8373	10.5075	11.6226	804.891	116.103	2.7934	1.2388e-14	4.08e-13	jgi.p|Morco1|537222	expressed protein	-	-
gene_5573	9.69647	27.2321	132.217	134.174	619.68	4298.45	-2.7942	1.3412e-14	4.4052e-13	jgi.p|Morco1|535199	3-isopropylmalate dehydrogenase A	gi|115397605|ref|XP_001214394.1|	3-isopropylmalate dehydrogenase [Aspergillus terreus NIH2624]
gene_7967	3.56692	4.87663	27.1613	33.8541	326.244	2420.31	-2.8912	1.4118e-14	4.624e-13	jgi.p|Morco1|565980	Glycoside hydrolase	gi|1059617848|gb|ODH31435.1|	hypothetical protein ACO22_03448 [Paracoccidioides brasiliensis]
gene_11663	107.141	89.1392	19.3672	17.1559	4083.91	694.383	2.5561	1.5164e-14	4.953e-13	jgi.p|Morco1|539377	hypothetical protein	gi|296415865|ref|XP_002837605.1|	hypothetical protein [Tuber melanosporum Mel28]
gene_3711	125.313	83.9315	17.6175	16.8284	2192.15	375.036	2.5472	1.5396e-14	5.0147e-13	jgi.p|Morco1|46694	hypothetical protein	-	-
gene_13266	0.935685	4.75503	25.7914	21.3494	81.521	680.419	-3.0612	1.6257e-14	5.2807e-13	jgi.p|Morco1|568852	hypothetical protein	gi|910290712|gb|KNG82581.1|	FAD binding domain-containing protein [Aspergillus nomius NRRL 13137]
gene_2183	27.8545	35.4492	3.11568	3.45063	1489.14	155.771	3.257	1.699e-14	5.5036e-13	jgi.p|Morco1|562600	expressed protein	gi|682415726|gb|KFY86776.1|	hypothetical protein V500_07407 [Pseudogymnoascus pannorum VKM F-4518 (FW-2643)]
gene_11302	9598.92	8691	1554.4	1589.53	94682	17204.9	2.4603	1.7501e-14	5.6536e-13	jgi.p|Morco1|578119	Histone-fold-containing protein	gi|799241106|gb|KJZ70396.1|	Histone H2B [Hirsutella minnesotensis 3608]
gene_12024	45.4319	142.039	660.107	627.879	4026.86	26619.5	-2.7248	1.9073e-14	6.1447e-13	jgi.p|Morco1|494862	Phosphoglucomutase%2C first 3 domain-containing protein	gi|973331931|gb|KUL91822.1|	hypothetical protein ZTR_01403 [Talaromyces verruculosus]
gene_5674	0.22806	1.55158	11.3418	11.9599	24.2321	279.646	-3.5286	1.9693e-14	6.3269e-13	jgi.p|Morco1|573617	putative iron transferase	gi|1050185502|gb|OCT50135.1|	Plasma membrane iron permease [Cladophialophora carrionii]
gene_9814	210.407	195.175	33.2821	38.0448	4131.49	719.312	2.522	2.0033e-14	6.4187e-13	jgi.p|Morco1|538152	Cytidine deaminase-like protein	gi|918828953|ref|XP_013431447.1|	cytosine deaminase [Aureobasidium namibiae CBS 147.97]
gene_5372	0.0530373	1.05401	7.04155	7.05303	21.7926	262.76	-3.5918	2.0774e-14	6.638e-13	jgi.p|Morco1|535069	alpha/beta-Hydrolase	gi|1000489664|gb|KXL49569.1|	hypothetical protein FE78DRAFT_264202 [Acidomyces richmondensis]
gene_4282	27.6868	14.0837	0.239713	0.139062	528.369	3.90052	7.0817	2.1961e-14	6.9986e-13	jgi.p|Morco1|534255	DUF1264-domain containing protein	gi|596685438|ref|XP_007279664.1|	duf1264 domain protein [Colletotrichum gloeosporioides Nara gc5]
gene_11624	26.866	45.1327	1774	1573.57	1120.86	42005.8	-5.2279	2.2357e-14	7.1056e-13	jgi.p|Morco1|494195	subtilisin-like serine protease-like protein PR1A	gi|342884121|gb|EGU84450.1|	hypothetical protein FOXB_05043 [Fusarium oxysporum Fo5176]
gene_8239	126.205	160.693	3.00415	3.92962	4411.84	344.026	3.6808	2.2787e-14	7.2034e-13	jgi.p|Morco1|537076	expressed protein	gi|528302185|emb|CCU74540.1|	hypothetical protein BGHDH14_bgh04009 [Blumeria graminis f. sp. hordei DH14]
gene_5170	11.4327	32.1863	148.788	156.888	749.27	5059.06	-2.7553	2.3619e-14	7.4464e-13	jgi.p|Morco1|552996	saccharopine dehydrogenase	gi|636763281|ref|XP_008083814.1|	Glyceraldehyde-3-phosphate dehydrogenase-like, C-terminal [Glarea lozoyensis ATCC 20868]
gene_2916	132.037	192.288	3.86124	2.92149	3969.38	99.0687	5.3243	2.4112e-14	7.5815e-13	jgi.p|Morco1|603332	expressed protein	gi|169626450|ref|XP_001806625.1|	hypothetical protein SNOG_16515 [Parastagonospora nodorum SN15]
gene_5539	9.27491	38.0437	164.492	158.603	2222.76	14483.8	-2.704	2.4972e-14	7.8308e-13	jgi.p|Morco1|605087	expressed protein	gi|1040543406|gb|OBT79857.1|	hypothetical protein VF21_01613 [Pseudogymnoascus sp. 05NY08]
gene_4211	667.285	1107.19	11374	10578.1	5509.73	57049	-3.3721	2.6385e-14	8.2521e-13	jgi.p|Morco1|484831	expressed protein	gi|936411514|gb|KPM40089.1|	hypothetical protein AK830_g6461 [Neonectria ditissima]
gene_9937	7.96849	14.9981	78.3018	87.5982	852.085	5751.39	-2.7548	2.6879e-14	8.3844e-13	jgi.p|Morco1|526750	methionyl-tRNA synthetase	gi|1018273608|gb|KZF25702.1|	methionyl-tRNA synthetase [Xylona heveae TC161]
gene_4058	0.460064	1.07078	9.22682	10.2659	20.2824	257.236	-3.6648	2.7807e-14	8.6509e-13	jgi.p|Morco1|572401	Aldo/keto reductase	gi|815881813|ref|XP_001241699.2|	aldo/keto reductase [Coccidioides immitis RS]
gene_6717	0.0671895	1.22699	8.86081	8.45042	20.1016	245.939	-3.6129	3.0816e-14	9.5619e-13	jgi.p|Morco1|605771	hypothetical protein	gi|1025672545|gb|OAA59885.1|	hypothetical protein SPI_06083 [Sporothrix insectorum RCEF 264]
gene_1751	45.0205	58.0842	347.077	403.033	1544.72	10367.3	-2.7466	3.1491e-14	9.7455e-13	jgi.p|Morco1|532351	putative esterase	gi|451997264|gb|EMD89729.1|	carbohydrate esterase family 1 protein [Bipolaris maydis C5]
gene_14039	1.47407	3.44406	23.3016	21.2306	67.7959	577.289	-3.09	3.2122e-14	9.9151e-13	jgi.p|Morco1|497787	hypothetical protein	gi|915172149|ref|XP_013331822.1|	hypothetical protein T310_0757 [Rasamsonia emersonii CBS 393.64]
gene_8632	66.0585	65.0811	12.3295	12.833	5390.03	940.594	2.5186	3.2519e-14	1.0011e-12	jgi.p|Morco1|490374	hypothetical protein	gi|813209698|dbj|GAO49372.1|	hypothetical protein G7K_3523-t1 [Saitoella complicata NRRL Y-17804]
gene_3315	37.3754	66.7079	337.751	344.412	2175.67	14588.1	-2.7453	3.3601e-14	1.0311e-12	jgi.p|Morco1|603613	3-phosphoglycerate kinase	gi|628188912|ref|XP_007708115.1|	hypothetical protein COCCADRAFT_85015 [Bipolaris zeicola 26-R-13]
gene_5014	3.1571	4.47922	43.1667	31.7934	64.3109	553.412	-3.1052	3.3669e-14	1.0311e-12	jgi.p|Morco1|534802	expressed protein	gi|296421812|ref|XP_002840458.1|	hypothetical protein [Tuber melanosporum Mel28]
gene_13094	0.950252	5.55755	40.5066	36.8391	31.8391	323.625	-3.3455	3.4996e-14	1.0662e-12	jgi.p|Morco1|496159	Rhamnose mutarotase	gi|121701417|ref|XP_001268973.1|	DUF718 domain protein [Aspergillus clavatus NRRL 1]
gene_3004	59.8422	132.483	638.987	673.849	2061.07	13540.2	-2.7158	3.5678e-14	1.083e-12	jgi.p|Morco1|471265	hypothetical protein	gi|627797231|ref|XP_007671963.1|	hypothetical protein BAUCODRAFT_182983 [Baudoinia panamericana UAMH 10762]
gene_813	5.77731	14.0903	68.74	74.3167	685.48	4553.34	-2.7317	3.5729e-14	1.083e-12	jgi.p|Morco1|561688	expressed protein	gi|636758947|ref|XP_008081647.1|	Galactose oxidase, central [Glarea lozoyensis ATCC 20868]
gene_694	2.37563	3.80471	30.8019	27.0647	72.0125	598.859	-3.0559	4.3344e-14	1.3104e-12	jgi.p|Morco1|550995	expressed protein	gi|549046297|emb|CCX14254.1|	Similar to hypothetical protein [Tuber melanosporum Mel28]; acc. no. XP_002842340 [Pyronema omphalodes CBS 100304]
gene_11152	2.86918	8.48447	46.9523	41.6792	179.831	1278.24	-2.8295	4.4228e-14	1.3338e-12	jgi.p|Morco1|608496	expressed protein	gi|748493756|ref|XP_011119894.1|	hypothetical protein AOL_s00054g276 [Arthrobotrys oligospora ATCC 24927]
gene_6730	4.73588	9.34224	58.728	52.0911	165.443	1204.62	-2.8642	4.4454e-14	1.3371e-12	jgi.p|Morco1|605778	expressed protein	gi|549045010|emb|CCX33724.1|	Similar to hypothetical protein [Tuber melanosporum Mel28]; acc. no. XP_002836916 [Pyronema omphalodes CBS 100304]
gene_4931	275.992	170.521	15.0183	18.1945	1941.68	187.643	3.3712	4.5973e-14	1.3793e-12	jgi.p|Morco1|573059	Sulfiredoxin	gi|927380567|ref|XP_013936134.1|	sulfiredoxin [Ogataea parapolymorpha DL-1]
gene_3512	144.386	160.006	32.9767	26.7553	3986.44	686.625	2.5375	4.7104e-14	1.4096e-12	jgi.p|Morco1|563424	expressed protein	-	-
gene_4421	15.1317	25.8761	132.084	145.673	1047.91	6961.82	-2.7319	4.9792e-14	1.4863e-12	jgi.p|Morco1|503957	Clavaminate synthase-like protein	gi|326470456|gb|EGD94465.1|	hypothetical protein TESG_01981 [Trichophyton tonsurans CBS 112818]
gene_13041	32.2605	74.8518	406.017	369.501	1834.8	11671.3	-2.6693	5.0136e-14	1.4928e-12	jgi.p|Morco1|540310	Aldo/keto reductase	gi|1066272397|ref|XP_018042685.1|	Aldo/keto reductase [Paraphaeosphaeria sporulosa]
gene_13461	4.19599	7.57113	43.4791	43.4936	976.856	6341.98	-2.6987	5.0449e-14	1.4984e-12	jgi.p|Morco1|25718	hypothetical protein	gi|751757240|gb|KIN05415.1|	hypothetical protein OIDMADRAFT_39662 [Oidiodendron maius Zn]
gene_11348	7.22564	19.1385	91.944	98.7988	514.874	3389.3	-2.7187	5.2302e-14	1.5495e-12	jgi.p|Morco1|512018	Argininosuccinate lyase	gi|891583274|ref|XP_013022398.1|	argininosuccinate lyase [Schizosaccharomyces cryophilus OY26]
gene_13284	2.11291	3.36255	29.536	28.9976	35.2081	354.679	-3.3325	5.5078e-14	1.6276e-12	jgi.p|Morco1|496399	Ankyrin	gi|299746622|ref|XP_001840582.2|	ankyrin repeat domain-containing protein 50 [Coprinopsis cinerea okayama7#130]
gene_10204	60.5437	160.476	715.562	725.722	2657.57	17014.2	-2.6786	6.1259e-14	1.8058e-12	jgi.p|Morco1|538428	superoxide dismutase	gi|629691795|ref|XP_007811189.1|	Superoxide dismutase [Metarhizium acridum CQMa 102]
gene_898	17.1718	17.4644	1.11503	1.69799	1864.88	310.395	2.5869	6.3197e-14	1.8582e-12	jgi.p|Morco1|551068	putative ABC transporter	gi|627823029|ref|XP_007684287.1|	hypothetical protein COCMIDRAFT_23143 [Bipolaris oryzae ATCC 44560]
gene_6037	1.27605	1.1666	12.4654	11.9697	44.5879	421.282	-3.2401	6.9606e-14	2.0416e-12	jgi.p|Morco1|535549	S-adenosyl-L-methionine-dependent methyltransferase	gi|1000481444|gb|KXL42596.1|	hypothetical protein FE78DRAFT_154105 [Acidomyces richmondensis]
gene_175	21.5443	43.3455	209.703	221.947	2387.58	15256	-2.6758	7.6682e-14	2.2436e-12	jgi.p|Morco1|479019	hypothetical protein	gi|1021544161|gb|KZN91407.1|	Alanine-tRNA ligase [Penicillium chrysogenum]
gene_1658	59.6996	159.045	699.979	743.312	4021.15	25305.1	-2.6537	7.7473e-14	2.2611e-12	jgi.p|Morco1|481049	Peptidase M18%2C aminopeptidase I	gi|615400407|ref|XP_007580092.1|	putative aspartyl aminopeptidase protein [Neofusicoccum parvum UCRNP2]
gene_4347	5.41948	5.98802	0.240643	0.558408	146.822	9.42253	3.9618	7.9639e-14	2.3186e-12	jgi.p|Morco1|534299	expressed protein	-	-
gene_10014	2.28924	6.54224	33.487	35.4956	208.658	1411.01	-2.7575	9.1464e-14	2.6563e-12	jgi.p|Morco1|492131	expressed protein	gi|1040564411|gb|OBT99828.1|	hypothetical protein VE01_02111 [Pseudogymnoascus verrucosus]
gene_4948	44.1435	43.1432	277.505	304.851	860.051	5725.66	-2.7349	1.0235e-13	2.9651e-12	jgi.p|Morco1|485661	oxidoreductase	gi|119473131|ref|XP_001258512.1|	oxidoreductase, short chain dehydrogenase/reductase family [Neosartorya fischeri NRRL 181]
gene_5804	17.7055	28.4689	167.007	160.785	1033.06	6564.6	-2.6678	1.0444e-13	3.0183e-12	jgi.p|Morco1|605270	S-adenosyl-L-methionine-dependent methyltransferase	gi|407916235|gb|EKG09631.1|	hypothetical protein MPH_13306 [Macrophomina phaseolina MS6]
gene_8988	413.969	490.922	84.288	90.6279	21822.2	4066.52	2.4239	1.1986e-13	3.4555e-12	jgi.p|Morco1|525718	Cytochrome P450	gi|821060820|gb|KKY16295.1|	putative cytochrome p450 [Phaeomoniella chlamydospora]
gene_3618	4.92851	12.958	56.9602	66.1231	264.338	1774.83	-2.7472	1.2488e-13	3.5915e-12	jgi.p|Morco1|484138	Phosphoserine aminotransferase	gi|682454834|gb|KFZ13174.1|	hypothetical protein V502_06740 [Pseudogymnoascus pannorum VKM F-4520 (FW-2644)]
gene_2719	12.8811	61.0996	278.722	235.367	1472.99	8852.75	-2.5874	1.2766e-13	3.6624e-12	jgi.p|Morco1|411242	hypothetical protein	-	-
gene_10804	23.1732	68.2083	312.263	328.371	2377.8	17519.2	-2.8812	1.2912e-13	3.6954e-12	jgi.p|Morco1|538823	Phosphoglucose isomerase	gi|1035642840|gb|OAX84439.1|	glucose-6-phosphate isomerase [Emmonsia sp. CAC-2015a]
gene_12900	631.997	1720.85	6812.51	7791.7	42701.3	263403	-2.6249	1.3793e-13	3.9379e-12	jgi.p|Morco1|513695	translation elongation factor 1 alpha	gi|293629652|gb|ADE58788.1|	elongation factor 1-alpha, partial [Morchella importuna]
gene_5378	7.48944	18.7367	551.073	478.894	671.681	21067.1	-4.9711	1.4228e-13	4.0522e-12	jgi.p|Morco1|521777	alpha/beta-Hydrolase	gi|759316591|gb|KIW92941.1|	hypothetical protein Z519_06790 [Cladophialophora bantiana CBS 173.52]
gene_12304	8.55727	16.3503	89.0753	86.9101	538.577	3432	-2.6718	1.4434e-13	4.1009e-12	jgi.p|Morco1|529544	expressed protein	gi|815878676|ref|XP_001239526.2|	hypothetical protein CIMG_09147 [Coccidioides immitis RS]
gene_13863	0.493685	0.865266	8.03011	8.2694	26.3835	279.738	-3.4064	1.4738e-13	4.1772e-12	jgi.p|Morco1|580420	hypothetical protein	gi|1040030006|gb|OBS22733.1|	hypothetical protein FPOA_09065 [Fusarium poae]
gene_1326	89.1713	183.966	929.784	952.403	2811.26	17198.5	-2.613	1.487e-13	4.2046e-12	jgi.p|Morco1|532027	hypothetical protein	gi|1046804731|gb|OCL10510.1|	elongation factor 1 beta subunit [Glonium stellatum]
gene_2228	121.396	139.93	21.1532	22.9356	5954.17	1134.08	2.3924	1.4936e-13	4.2131e-12	jgi.p|Morco1|532692	MFS general substrate transporter	gi|1046774307|gb|OCK82622.1|	MFS general substrate transporter [Lepidopterella palustris CBS 459.81]
gene_7875	5.04616	13.5106	61.8559	70.4483	247.343	1847.49	-2.901	1.562e-13	4.3955e-12	jgi.p|Morco1|489515	UPF0103-domain containing protein	gi|358368861|dbj|GAA85477.1|	DUF52 domain protein [Aspergillus kawachii IFO 4308]
gene_13585	1.44301	2.71948	14.6809	15.2694	166.192	1167.25	-2.8122	1.5686e-13	4.4037e-12	jgi.p|Morco1|540600	expressed protein	-	-
gene_12447	22.2562	35.2328	212.994	197.375	691.392	4350.57	-2.6536	1.657e-13	4.6409e-12	jgi.p|Morco1|495410	expressed protein	gi|563294407|gb|ESZ94710.1|	hypothetical protein SBOR_4904 [Sclerotinia borealis F-4157]
gene_13966	0.896867	4.2819	22.7881	26.1445	53.5327	441.69	-3.0445	1.6724e-13	4.6729e-12	jgi.p|Morco1|497659	hypothetical protein	gi|587699224|gb|EWZ45829.1|	hypothetical protein FOZG_06041 [Fusarium oxysporum Fo47]
gene_9781	34.4326	30.1866	3.09576	4.10495	449.626	67.4018	2.7379	1.6776e-13	4.6761e-12	jgi.p|Morco1|547756	expressed protein	-	-
gene_8241	231.718	269.287	44.0982	51.5393	13747.6	2598.18	2.4036	1.6836e-13	4.6819e-12	jgi.p|Morco1|233651	expressed protein	gi|115492083|ref|XP_001210669.1|	conserved hypothetical protein [Aspergillus terreus NIH2624]
gene_2533	3.70244	11.0861	53.6179	46.7587	259.089	1710.9	-2.7232	1.691e-13	4.6913e-12	jgi.p|Morco1|532926	GroES-like protein	gi|909992609|gb|KNG50061.1|	sorbitol dehydrogenase [Stemphylium lycopersici]
gene_1371	251.367	165.974	20.6234	33.9834	1756.45	288.534	2.6058	1.7314e-13	4.7811e-12	jgi.p|Morco1|570278	expressed protein	gi|915703691|ref|XP_013347451.1|	hypothetical protein AUEXF2481DRAFT_36272 [Aureobasidium subglaciale EXF-2481]
gene_752	2.31613	2.85468	22.4957	22.0027	105.99	780.504	-2.8805	1.7284e-13	4.7811e-12	jgi.p|Morco1|515743	MFS general substrate transporter	gi|910290383|gb|KNG82279.1|	MFS transporter [Aspergillus nomius NRRL 13137]
gene_5120	6.43109	12.8347	69.7806	67.1331	618.584	3865.8	-2.6437	1.7535e-13	4.8307e-12	jgi.p|Morco1|485825	P-loop containing nucleoside triphosphate hydrolase protein	gi|1035636398|gb|OAX79086.1|	hypothetical protein ACJ72_06596 [Emmonsia sp. CAC-2015a]
gene_9084	14.4115	41.1264	178.961	173.022	1168	7212.29	-2.6264	1.8803e-13	5.168e-12	jgi.p|Morco1|537638	Adenylosuccinate synthetase	gi|1032866393|gb|OAQ73161.1|	adenylosuccinate synthetase [Pochonia chlamydosporia 170]
gene_12327	3.90219	8.48736	40.4355	44.6036	325.263	2118.43	-2.7033	1.905e-13	5.2236e-12	jgi.p|Morco1|529584	MFS general substrate transporter	gi|849275001|dbj|GAO82802.1|	bypass of stop codon protein 6 [Neosartorya udagawae]
gene_11286	5.89999	8.48455	54.6438	48.3884	379.295	2454.85	-2.6942	1.9286e-13	5.2761e-12	jgi.p|Morco1|578106	expressed protein	gi|761334651|gb|KIX96218.1|	hypothetical protein Z520_07996 [Fonsecaea multimorphosa CBS 102226]
gene_13242	5.00838	7.98606	47.721	46.3303	250.682	1664.7	-2.7313	2.0487e-13	5.5784e-12	jgi.p|Morco1|496316	Glutathione synthase	gi|636583135|ref|XP_008022906.1|	hypothetical protein SETTUDRAFT_37696 [Setosphaeria turcica Et28A]
gene_2573	0.4934	0.785212	6.89715	6.59019	35.2081	335.093	-3.2506	2.0533e-13	5.5784e-12	jgi.p|Morco1|482636	hypothetical protein	gi|1032429431|gb|OAP57871.1|	hypothetical protein AYL99_08609 [Fonsecaea erecta]
gene_11971	3.62419	4.94408	28.0189	35.6817	193.118	1320.32	-2.7733	2.1969e-13	5.955e-12	jgi.p|Morco1|560702	allantoate permease	gi|121714745|ref|XP_001274983.1|	allantoate permease [Aspergillus clavatus NRRL 1]
gene_7426	39.9106	233.354	908.958	814.6	4279.59	25058.1	-2.5497	2.459e-13	6.6501e-12	jgi.p|Morco1|536465	NAD(P)-binding protein	gi|584406615|emb|CDM37825.1|	Short-chain dehydrogenase/reductase SDR [Penicillium roqueforti FM164]
gene_812	11.6715	28.6981	112.671	135.413	2021.23	12345.4	-2.6107	2.6119e-13	7.0475e-12	jgi.p|Morco1|128146	expressed protein	gi|995939622|gb|KXG52279.1|	hypothetical protein PGRI_085630 [Penicillium griseofulvum]
gene_3055	255.778	162.487	31.2522	29.3068	5044.12	756.981	2.7363	2.983e-13	8.018e-12	jgi.p|Morco1|571598	Terpenoid synthase	gi|996592542|gb|KXH34947.1|	hypothetical protein CSIM01_01983 [Colletotrichum simmondsii]
gene_12144	16.0852	39.9169	177.941	178.495	942.211	5752.23	-2.61	2.9852e-13	8.018e-12	jgi.p|Morco1|578797	ALDH-like protein	gi|636748859|ref|XP_008076603.1|	ALDH-like protein [Glarea lozoyensis ATCC 20868]
gene_1516	1.42742	1.82469	14.9328	11.8011	113.971	810.824	-2.8307	3.087e-13	8.2724e-12	jgi.p|Morco1|263798	expressed protein	-	-
gene_1708	213.136	750.495	2578.16	3095.71	15303.1	91095.6	-2.5736	3.1745e-13	8.4791e-12	jgi.p|Morco1|532316	expressed protein	gi|1041760138|gb|OBW65166.1|	Uncharacterized protein AUREO_047600 [Aureobasidium pullulans]
gene_8434	29.7669	109.873	407.731	419.051	1186.01	7188.06	-2.5995	3.1785e-13	8.4791e-12	jgi.p|Morco1|537235	Thioredoxin-like protein	gi|928524742|ref|XP_014081168.1|	hypothetical protein COCC4DRAFT_132599 [Bipolaris maydis ATCC 48331]
gene_3964	9.27078	20.8522	96.2134	100.104	562.361	3462.61	-2.6223	3.7012e-13	9.8511e-12	jgi.p|Morco1|503396	HAD-like protein	gi|671178383|ref|XP_008729653.1|	hypothetical protein G647_07114 [Cladophialophora carrionii CBS 160.54]
gene_7131	33.2588	120.206	441.761	499.835	3004.03	17691.5	-2.5581	3.7394e-13	9.9304e-12	jgi.p|Morco1|488573	Nitrate transporter	gi|597577723|ref|XP_007291918.1|	high affinity nitrate transporter NrtB [Marssonina brunnea f. sp. 'multigermtubi' MB_m1]
gene_3663	23.6565	62.446	274.904	264.664	847.291	5121.67	-2.5957	3.997e-13	1.0591e-11	jgi.p|Morco1|484136	dienelactone hydrolase	gi|327309422|ref|XP_003239402.1|	dienelactone hydrolase [Trichophyton rubrum CBS 118892]
gene_4951	5.88314	7.94626	97.4612	94.3796	599.442	6934.3	-3.5321	4.1752e-13	1.1038e-11	jgi.p|Morco1|544413	TPR-like protein	gi|242795697|ref|XP_002482645.1|	kinesin, putative [Talaromyces stipitatus ATCC 10500]
gene_3280	418.931	550.847	38.4981	28.079	26251.5	2390.3	3.4571	4.2786e-13	1.1286e-11	jgi.p|Morco1|533505	Pyruvate decarboxylase/indolepyruvate decarboxylase	gi|952553185|dbj|GAQ04360.1|	pyruvate decarboxylase [Aspergillus lentulus]
gene_12107	302.158	321.988	47.0675	60.274	10157.8	2043.82	2.3132	4.3175e-13	1.1363e-11	jgi.p|Morco1|560751	NAD(P)-binding protein	gi|315040067|ref|XP_003169411.1|	3-oxoacyl-[acyl-carrier-protein] reductase [Microsporum gypseum CBS 118893]
gene_10459	53.8087	50.8053	9.83716	10.3608	1250.82	218.746	2.5155	4.3762e-13	1.1492e-11	jgi.p|Morco1|308297	expressed protein	-	-
gene_5281	107.957	81.4075	16.4235	17.0083	5779.29	1163.5	2.3124	4.4981e-13	1.1786e-11	jgi.p|Morco1|558341	DUF21-domain containing protein	gi|682444678|gb|KFZ05959.1|	hypothetical protein V501_07843 [Pseudogymnoascus pannorum VKM F-4519 (FW-2642)]
gene_3599	4.3533	26.9319	105.568	91.4171	508.961	3025.23	-2.5714	4.968e-13	1.2989e-11	jgi.p|Morco1|563475	Aldo/keto reductase	gi|1063254429|gb|ODQ76845.1|	hypothetical protein LIPSTDRAFT_78080 [Lipomyces starkeyi NRRL Y-11557]
gene_5461	19.949	48.139	220.398	213.023	2760.6	16112.2	-2.5451	5.0685e-13	1.3222e-11	jgi.p|Morco1|114446	expressed protein	gi|1060921168|gb|ODM16473.1|	hypothetical protein SI65_07980 [Aspergillus cristatus]
gene_9148	7.41422	8.72702	0.840551	0.782227	204.279	20.2534	3.3343	5.1612e-13	1.3434e-11	jgi.p|Morco1|566660	expressed protein	gi|627917996|ref|XP_007692175.1|	hypothetical protein COCMIDRAFT_106489 [Bipolaris oryzae ATCC 44560]
gene_7462	2.90985	4.53548	27.9948	29.038	131.255	894.932	-2.7694	5.5805e-13	1.4493e-11	jgi.p|Morco1|536489	expressed protein	-	-
gene_13322	2051.7	1716.38	396.352	365.244	18903.1	3767.07	2.3271	5.6682e-13	1.4689e-11	jgi.p|Morco1|579787	hypothetical protein	gi|159124929|gb|EDP50046.1|	GPI anchored cell wall protein, putative [Aspergillus fumigatus A1163]
gene_4687	6.03396	7.21387	41.5842	46.4579	397.952	2508.41	-2.6561	5.699e-13	1.4736e-11	jgi.p|Morco1|520863	Thermostable phytase	gi|682427027|gb|KFY94157.1|	hypothetical protein V498_04024 [Pseudogymnoascus pannorum VKM F-4517 (FW-2822)]
gene_9432	2.55585	5.49107	65.4158	49.1582	62.2542	742.254	-3.5757	5.7801e-13	1.4913e-11	jgi.p|Morco1|491404	expressed protein	gi|389627092|ref|XP_003711199.1|	hypothetical protein MGG_16590 [Magnaporthe oryzae 70-15]
gene_13296	1.01021	1.57429	10.4245	10.2239	91.3527	660.028	-2.853	5.8492e-13	1.5059e-11	jgi.p|Morco1|530436	hypothetical protein	gi|156060301|ref|XP_001596073.1|	hypothetical protein SS1G_02289 [Sclerotinia sclerotiorum 1980]
gene_2236	2127.22	1996	445.783	422.472	51647.7	10196.6	2.3406	5.9196e-13	1.5207e-11	jgi.p|Morco1|551726	expressed protein	gi|1063250268|gb|ODQ72736.1|	hypothetical protein LIPSTDRAFT_4109 [Lipomyces starkeyi NRRL Y-11557]
gene_1288	1125.72	1422.18	7883.67	7549.57	17048.1	102013	-2.5811	5.9596e-13	1.5276e-11	jgi.p|Morco1|561993	Cyanovirin-N	gi|952547835|dbj|GAQ11556.1|	cyanovirin-N homolog [Aspergillus lentulus]
gene_6972	0.236891	0.399885	3.27585	3.07142	28.4487	282.896	-3.3138	6.2199e-13	1.5909e-11	jgi.p|Morco1|523524	expressed protein	gi|734663474|gb|KHO00521.1|	Tetratricopeptide-like helical [Metarhizium album ARSEF 1941]
gene_12437	96.199	77.946	19.4928	16.8781	4075.43	785.156	2.3759	6.5504e-13	1.6718e-11	jgi.p|Morco1|568458	hypothetical protein	gi|972546524|gb|KUJ23136.1|	glycoside hydrolase family 72 protein [Phialocephala scopiformis]
gene_4304	50.8913	113.873	499.862	497.233	3167.77	18506.4	-2.5465	6.6515e-13	1.6939e-11	jgi.p|Morco1|484638	Glucose-6-phosphate dehydrogenase	gi|1040530577|gb|OBT67608.1|	glucose-6-phosphate 1-dehydrogenase [Pseudogymnoascus sp. 23342-1-I1]
gene_6294	149.527	134.134	23.3131	24.8853	16335.2	3401.65	2.2637	6.8984e-13	1.753e-11	jgi.p|Morco1|535734	expressed protein	gi|759252912|gb|KIW29576.1|	hypothetical protein PV07_05383 [Cladophialophora immunda]
gene_5245	112.429	79.8614	10.0849	10.5017	2591.58	458.185	2.4998	7.6162e-13	1.9312e-11	jgi.p|Morco1|534971	Uncharacterised protein with cupin domain-containing protein	gi|330912944|ref|XP_003296132.1|	hypothetical protein PTT_04954 [Pyrenophora teres f. teres 0-1]
gene_2026	70.4121	83.0626	472.009	506.568	1717.88	10228.6	-2.5739	7.6895e-13	1.9456e-11	jgi.p|Morco1|532544	PRTase-like protein	gi|682381527|gb|KFY64503.1|	hypothetical protein V496_03231 [Pseudogymnoascus pannorum VKM F-4515 (FW-2607)]
gene_7456	15.2112	39.3133	181.184	147.822	552.994	3317.27	-2.5847	7.9027e-13	1.9953e-11	jgi.p|Morco1|553865	NAD(P)-binding protein	gi|452843625|gb|EME45560.1|	hypothetical protein DOTSEDRAFT_150675 [Dothistroma septosporum NZE10]
gene_4524	5.30218	6.29147	46.5944	35.9024	260.888	1640.98	-2.6531	7.9658e-13	2.0069e-11	jgi.p|Morco1|534442	MFS general substrate transporter	gi|607892526|gb|EZF31893.1|	hypothetical protein H101_04516 [Trichophyton interdigitale H6]
gene_7597	13.3265	10.5327	0.797166	1.43183	170.551	15.5251	3.4575	8.8991e-13	2.2325e-11	jgi.p|Morco1|536573	expressed protein	-	-
gene_9418	0.0669079	0.503115	5.46652	3.98129	8.82889	145.294	-4.0406	8.8843e-13	2.2325e-11	jgi.p|Morco1|537892	expressed protein	-	-
gene_4814	0.233006	3.28964	23.4712	16.2056	55.1375	524.889	-3.2509	9.1178e-13	2.2826e-11	jgi.p|Morco1|521068	Di-copper centre-containing protein	gi|407919104|gb|EKG12359.1|	Tyrosinase [Macrophomina phaseolina MS6]
gene_1023	3.25581	3.68273	0.0765926	0.252713	160.435	15.2929	3.3911	9.2904e-13	2.3208e-11	jgi.p|Morco1|561812	hypothetical protein	gi|549047850|emb|CCX32204.1|	Similar to hypothetical protein MYCGRDRAFT_40712 [Mycosphaerella graminicola IPO323]; acc. no. EGP87945 [Pyronema omphalodes CBS 100304]
gene_9976	7.89331	23.5826	87.8414	98.2511	651.713	3854.06	-2.5641	9.5202e-13	2.3732e-11	jgi.p|Morco1|538275	Clavaminate synthase-like protein	gi|552910728|gb|ERZ96513.1|	hypothetical protein GLOINDRAFT_71660 [Rhizophagus irregularis DAOM 181602]
gene_10381	12.6576	14.0095	76.0495	89.6412	761.052	4615.44	-2.6004	9.8711e-13	2.4555e-11	jgi.p|Morco1|538558	ATP-sulphurylase	gi|849271976|dbj|GAO85627.1|	sulfate adenylyltransferase [Neosartorya udagawae]
gene_3510	80.9334	47.9329	5.51985	3.3033	964.537	78.5102	3.6189	1.2319e-12	3.0581e-11	jgi.p|Morco1|533666	hypothetical protein	-	-
gene_11147	596.291	446.53	35.0964	47.5804	21054.6	3493.1	2.5916	1.2485e-12	3.0926e-11	jgi.p|Morco1|567718	Choline/ethanolaminephosphotransferase	gi|1046787935|gb|OCK95670.1|	Choline/ethanolaminephosphotransferase [Cenococcum geophilum 1.58]
gene_245	2.40507	3.50975	20.2101	18.4924	130.876	889.653	-2.765	1.2622e-12	3.1201e-11	jgi.p|Morco1|531212	hypothetical protein	gi|682329634|gb|KFY29350.1|	hypothetical protein V493_02394 [Pseudogymnoascus pannorum VKM F-4281 (FW-2241)]
gene_798	2.19952	6.05932	29.6148	30.0653	118.695	784.776	-2.725	1.2938e-12	3.1916e-11	jgi.p|Morco1|479491	Glycoside hydrolase	gi|302802462|ref|XP_002982985.1|	hypothetical protein SELMODRAFT_117578 [Selaginella moellendorffii]
gene_13544	60.2262	57.0965	342.507	333.614	2180.24	12975.9	-2.5733	1.4342e-12	3.5305e-11	jgi.p|Morco1|37448	hypothetical protein	-	-
gene_13889	10.5333	13.0798	183.181	135.784	244.276	2801.42	-3.5196	1.44e-12	3.5373e-11	jgi.p|Morco1|138381	expressed protein	-	-
gene_8477	5388.23	5450.01	1187.21	1061.35	35631.3	7322.36	2.2828	1.6692e-12	4.0918e-11	jgi.p|Morco1|490270	histone H4	gi|1000483326|gb|KXL44183.1|	hypothetical protein FE78DRAFT_150740 [Acidomyces richmondensis]
gene_6168	1.30205	2.47303	13.7919	14.6311	101.124	682.785	-2.7553	1.7582e-12	4.3009e-11	jgi.p|Morco1|574015	expressed protein	gi|1046801467|gb|OCL07799.1|	hypothetical protein AOQ84DRAFT_389280 [Glonium stellatum]
gene_7765	585.681	656.502	3423.53	3348.13	5057.31	29679.9	-2.553	1.785e-12	4.3576e-11	jgi.p|Morco1|536683	hypothetical protein	-	-
gene_5705	200.878	274.669	15.3931	12.3425	4317.41	311.703	3.7919	1.8446e-12	4.4936e-11	jgi.p|Morco1|573644	expressed protein	-	-
gene_9321	11.6979	26.1794	116.234	115.65	670.438	3833.84	-2.5156	1.9425e-12	4.7224e-11	jgi.p|Morco1|491452	Ubiquinone biosynthesis hydrox	gi|477537141|gb|ENH88601.1|	ubiquinone biosynthesis monooxygenase coq6 [Colletotrichum orbiculare MAFF 240422]
gene_2450	3.16854	4.94235	54.1574	46.2939	187.963	1939.31	-3.367	1.9733e-12	4.7874e-11	jgi.p|Morco1|517951	Cytochrome P450	gi|303318042|ref|XP_003069023.1|	Cytochrome P450 family protein [Coccidioides posadasii C735 delta SOWgp]
gene_10533	7.1629	15.9455	71.4508	71.504	1697.6	9408.89	-2.4705	2.0691e-12	5.0096e-11	jgi.p|Morco1|511081	P-loop containing nucleoside triphosphate hydrolase protein	gi|398404634|ref|XP_003853783.1|	hypothetical protein MYCGRDRAFT_69710 [Zymoseptoria tritici IPO323]
gene_9100	335.473	369.11	61.5452	68.779	12813.9	2702.55	2.2453	2.0834e-12	5.0338e-11	jgi.p|Morco1|537652	hypothetical protein	gi|242790739|ref|XP_002481615.1|	conserved hypothetical protein [Talaromyces stipitatus ATCC 10500]
gene_10173	26.846	81.6376	291.965	307.179	1391.52	7846.77	-2.4954	2.11e-12	5.0773e-11	jgi.p|Morco1|554847	NAD(P)-binding protein	gi|1046788045|gb|OCK95780.1|	NAD(P)-binding protein [Cenococcum geophilum 1.58]
gene_11397	7.77974	5.91591	41.1589	45.1051	407.082	2487.35	-2.6112	2.1082e-12	5.0773e-11	jgi.p|Morco1|578195	expressed protein	gi|682268411|gb|KFX93252.1|	hypothetical protein V490_04931 [Pseudogymnoascus pannorum VKM F-3557]
gene_11094	17.2855	12.0549	91.9703	91.7647	478.402	2904.9	-2.6022	2.1621e-12	5.1921e-11	jgi.p|Morco1|577946	Aromatic compound dioxygenase	gi|1040499473|gb|OBT41330.1|	hypothetical protein VE00_08499 [Pseudogymnoascus sp. WSF 3629]
gene_12754	7.54612	6.37234	0.912142	1.24729	328.345	45.6542	2.8464	2.2488e-12	5.3893e-11	jgi.p|Morco1|530003	Acetamidase	gi|1027218289|gb|OAG39140.1|	hypothetical protein AYO21_06691 [Fonsecaea monophora]
gene_6368	364.154	292.283	65.9967	65.1507	9478.07	2002.69	2.2427	2.5246e-12	6.0381e-11	jgi.p|Morco1|535803	protein translocation protein	gi|597582823|ref|XP_007294468.1|	Sec62 family protein translocation protein [Marssonina brunnea f. sp. 'multigermtubi' MB_m1]
gene_10290	40.954	66.4104	353.043	342.421	207.213	1275.91	-2.6223	2.534e-12	6.0482e-11	jgi.p|Morco1|492682	hypothetical protein	gi|258574523|ref|XP_002541443.1|	predicted protein [Uncinocarpus reesii 1704]
gene_12761	20.8769	49.8028	206.717	193.713	896.47	5078.69	-2.5021	2.5507e-12	6.0716e-11	jgi.p|Morco1|579267	expressed protein	gi|1021829723|gb|KZP18175.1|	hypothetical protein FIBSPDRAFT_602091 [Fibulorhizoctonia sp. CBS 109695]
gene_13675	0.168557	1.00593	51.4767	40.8623	32.4027	1962.25	-5.9202	2.5541e-12	6.0716e-11	jgi.p|Morco1|609946	Di-copper centre-containing protein	gi|761337764|gb|KIX98768.1|	hypothetical protein Z520_05229 [Fonsecaea multimorphosa CBS 102226]
gene_7963	18.9826	19.4415	2.72238	2.39174	324.05	46.2892	2.8075	2.6511e-12	6.2644e-11	jgi.p|Morco1|536837	expressed protein	gi|347838040|emb|CCD52612.1|	hypothetical protein BofuT4_P000590.1 [Botrytis cinerea T4]
gene_9397	18.1116	12.4657	2.47204	1.8252	415.89	67.1737	2.6302	2.7386e-12	6.4582e-11	jgi.p|Morco1|593017	Periplasmic binding protein-like II	gi|563290016|gb|ESZ90677.1|	hypothetical protein SBOR_8939 [Sclerotinia borealis F-4157]
gene_4534	17.0861	16.4315	101.43	107.631	901.537	5186.22	-2.5242	2.8574e-12	6.7249e-11	jgi.p|Morco1|544126	expressed protein	gi|915072140|ref|XP_013260611.1|	hypothetical protein A1O9_05944 [Exophiala aquamarina CBS 119918]
gene_8515	41.673	27.7878	3.68569	3.84428	600.222	98.3812	2.609	3.0329e-12	7.1237e-11	jgi.p|Morco1|461606	DUF125-domain containing protein	gi|902278894|emb|CRL17577.1|	Protein of unknown function DUF125, transmembrane [Penicillium camemberti]
gene_13594	2.44619	4.75014	21.1724	24.5651	193.423	1188.46	-2.6193	3.0408e-12	7.128e-11	jgi.p|Morco1|514307	Ran-binding-domain containing protein	gi|627831603|ref|XP_007686991.1|	hypothetical protein COCMIDRAFT_92729 [Bipolaris oryzae ATCC 44560]
gene_10955	476.329	405.328	90.3424	100.184	24004.6	5057.64	2.2468	3.1002e-12	7.2528e-11	jgi.p|Morco1|538932	zf-PARP-domain containing protein	gi|902274179|emb|CRL22269.1|	Zinc finger, PARP-type [Penicillium camemberti]
gene_9464	1645.21	1308.61	379.86	302.512	89990.4	18741.1	2.2636	3.2298e-12	7.5412e-11	jgi.p|Morco1|537925	Catalase-domain containing protein	gi|630209321|ref|XP_007854491.1|	mycelial catalase cat1 [Moniliophthora roreri MCA 2997]
gene_2650	278.939	353.338	8.56253	10.4028	8002.29	771.625	3.3744	3.3943e-12	7.9095e-11	jgi.p|Morco1|533021	expressed protein	gi|171689108|ref|XP_001909494.1|	hypothetical protein [Podospora anserina S mat+]
gene_5321	13.4592	20.8586	94.7164	104.081	1219.32	6846	-2.4892	3.5567e-12	8.2715e-11	jgi.p|Morco1|573351	FTHFS-domain containing protein	gi|701689092|gb|EEH38622.2|	C-1-tetrahydrofolate synthase [Paracoccidioides lutzii Pb01]
gene_7966	413.757	343.545	68.7879	88.7251	7127.7	1506.96	2.2418	3.5932e-12	8.34e-11	jgi.p|Morco1|524554	FKBP-type peptidyl-prolyl cis-trans isomerase	gi|1028903590|gb|OAL05839.1|	hypothetical protein IQ06DRAFT_289920 [Stagonospora sp. SRC1lsM3a]
gene_2446	5.25571	11.3798	54.9881	64.413	102.724	672.315	-2.7104	3.6012e-12	8.3421e-11	jgi.p|Morco1|475800	hypothetical protein	gi|70995616|ref|XP_752563.1|	mitochondrial dynamin GTPase (Msp1) [Aspergillus fumigatus Af293]
gene_1374	0.48622	2.06746	29.0563	25.279	64.8012	1101.51	-4.0873	4.3789e-12	1.0124e-10	jgi.p|Morco1|532059	General substrate transporter	gi|924116658|emb|CUA75422.1|	putative quinate permease [Rhizoctonia solani]
gene_9189	11.4096	11.3136	71.0096	71.5484	244.349	1480.12	-2.5987	4.5175e-12	1.0424e-10	jgi.p|Morco1|547358	hypothetical protein	gi|549046100|emb|CCX33000.1|	Similar to hypothetical protein AOL_s00080g433 [Arthrobotrys oligospora ATCC 24927]; acc. no. EGX48308 [Pyronema omphalodes CBS 100304]
gene_12635	9.90217	30.8086	114.936	128.742	689.283	4295.24	-2.6396	4.5324e-12	1.0438e-10	jgi.p|Morco1|540063	transaldolase	gi|629664819|ref|XP_007794965.1|	putative transaldolase protein [Eutypa lata UCREL1]
gene_5209	1.89453	2.02165	0.10028	0.192298	155.363	15.0533	3.3675	4.6329e-12	1.0628e-10	jgi.p|Morco1|105382	SPO22-domain containing protein	gi|682450159|gb|KFZ09851.1|	hypothetical protein V501_05451 [Pseudogymnoascus pannorum VKM F-4519 (FW-2642)]
gene_4635	14.6428	27.8863	123.516	129.319	963.165	5279.5	-2.4545	4.7299e-12	1.0829e-10	jgi.p|Morco1|504228	Serine-tRNA ligase	gi|1040497767|gb|OBT39682.1|	seryl-tRNA synthetase [Pseudogymnoascus sp. WSF 3629]
gene_1963	95.4069	88.0173	22.3436	15.1558	1633.52	322.49	2.3407	4.9191e-12	1.124e-10	jgi.p|Morco1|532493	peptidyl-prolyl cis-trans isomerase ppi1	gi|121704106|ref|XP_001270317.1|	peptidyl prolyl cis-trans isomerase (CypC), putative [Aspergillus clavatus NRRL 1]
gene_515	0.27641	0.362907	3.5866	3.26735	20.8418	214.765	-3.3652	5.2043e-12	1.1869e-10	jgi.p|Morco1|561508	MFS general substrate transporter	gi|759292781|gb|KIW69197.1|	hypothetical protein PV04_05088 [Capronia semiimmersa]
gene_13141	9.05269	9.31583	60.5168	51.5488	696.165	3917.05	-2.4923	5.31e-12	1.2087e-10	jgi.p|Morco1|540368	Glutamine synthetase/guanido kinase	gi|1059636296|gb|ODH48692.1|	hypothetical protein GX48_05232 [Paracoccidioides brasiliensis]
gene_12842	4.52489	2.64881	0.270904	0.206269	138.152	9.93758	3.7972	5.3724e-12	1.2139e-10	jgi.p|Morco1|598880	expressed protein	gi|1024074211|gb|KZV67212.1|	hypothetical protein PENSPDRAFT_755070 [Peniophora sp. CONT]
gene_12062	73.7881	47.6583	7.69311	8.06118	1926.79	324.368	2.5705	5.3461e-12	1.2139e-10	jgi.p|Morco1|529255	sterol desaturase family	gi|407923610|gb|EKG16679.1|	Fatty acid hydroxylase [Macrophomina phaseolina MS6]
gene_1828	129.442	322.875	1206.75	1284.34	16991.9	90556.6	-2.414	5.3651e-12	1.2139e-10	jgi.p|Morco1|500533	elongation factor 2	gi|549051130|emb|CCX30918.1|	Similar to Elongation factor 2; acc. no. Q96X45 [Pyronema omphalodes CBS 100304]
gene_5148	6.72044	10.931	55.9378	57.2746	280.353	1616.71	-2.5278	5.374e-12	1.2139e-10	jgi.p|Morco1|504877	P-loop containing nucleoside triphosphate hydrolase protein	gi|667718831|gb|KFA61220.1|	hypothetical protein S40285_06444 [Stachybotrys chlorohalonata IBT 40285]
gene_5026	233.712	142.531	19.2618	17.4172	4199.73	504.247	3.0581	5.3878e-12	1.2147e-10	jgi.p|Morco1|485805	Aldo/keto reductase	gi|255955423|ref|XP_002568464.1|	Pc21g14500 [Penicillium rubens Wisconsin 54-1255]
gene_1073	84.5973	56.3669	13.6253	14.1865	2116.87	442.81	2.2572	5.4282e-12	1.2215e-10	jgi.p|Morco1|531814	expressed protein	gi|134079342|emb|CAK96971.1|	unnamed protein product [Aspergillus niger]
gene_2007	70.9328	151.989	599.027	638.046	3890.74	20932.8	-2.4276	5.4779e-12	1.2303e-10	jgi.p|Morco1|542329	eEF1-gamma domain-containing protein	gi|361130725|gb|EHL02475.1|	putative Elongation factor 1-gamma 2 [Glarea lozoyensis 74030]
gene_3107	4917.93	2292.08	10.7652	10.2579	99002.3	981.026	6.657	5.9975e-12	1.3444e-10	jgi.p|Morco1|533361	expressed protein	gi|662526874|gb|KEQ84254.1|	hypothetical protein M438DRAFT_318457 [Aureobasidium pullulans EXF-150]
gene_4721	7.47317	13.1836	63.6205	63.1072	323.551	1842.52	-2.5096	6.1635e-12	1.3764e-10	jgi.p|Morco1|485197	high affinity nickel transport protein nic1	gi|1028895010|gb|OAK97274.1|	NicO-domain-containing protein [Stagonospora sp. SRC1lsM3a]
gene_13465	6.10421	9.89032	50.2833	48.6713	397.056	2227.58	-2.4881	6.3302e-12	1.4109e-10	jgi.p|Morco1|579956	expressed protein	gi|685870445|ref|XP_009262255.1|	hypothetical protein FPSE_10863 [Fusarium pseudograminearum CS3096]
gene_6260	3.82808	7.18614	38.8933	30.0024	293.699	1665.7	-2.5037	6.4717e-12	1.4398e-10	jgi.p|Morco1|522806	Macro domain-like protein	gi|770310526|gb|KJK67469.1|	Macro domain protein [Aspergillus parasiticus SU-1]
gene_8390	345.353	402.181	5.55437	9.12849	14551.1	1624.33	3.1632	6.89e-12	1.5271e-10	jgi.p|Morco1|537197	Acid phosphatase/Vanadium-dependent haloperoxidase	gi|347828867|emb|CCD44564.1|	hypothetical protein BofuT4_P054650.1 [Botrytis cinerea T4]
gene_5739	16.3282	28.2931	123.878	137.483	865.488	4711.07	-2.4445	6.8871e-12	1.5271e-10	jgi.p|Morco1|535329	Chorismate synthase	gi|1024757996|gb|KZZ96979.1|	chorismate synthase [Ascosphaera apis ARSEF 7405]
gene_13096	5.02471	8.14784	49.0213	46.0782	277.16	1691.76	-2.6097	6.9588e-12	1.5394e-10	jgi.p|Morco1|513856	hypothetical protein	gi|849268316|dbj|GAO89225.1|	hypothetical protein AUD_8185 [Neosartorya udagawae]
gene_6793	51.6875	56.648	12.1437	8.25826	824.791	152.534	2.4349	7.0475e-12	1.5561e-10	jgi.p|Morco1|166087	expressed protein	-	-
gene_6401	36.3239	23.0383	2.09637	2.34273	1591.52	204.488	2.9603	7.3861e-12	1.6278e-10	jgi.p|Morco1|545402	hypothetical protein	gi|915049296|ref|XP_013257410.1|	hypothetical protein A1O9_09262 [Exophiala aquamarina CBS 119918]
gene_4029	637.878	547.936	122.815	122.955	26326.4	5805.27	2.1811	7.4375e-12	1.6361e-10	jgi.p|Morco1|59677	hypothetical protein	gi|1063844361|ref|XP_017985600.1|	HBL298Wp [Eremothecium sinecaudum]
gene_5843	28.2756	87.7797	330.323	310.465	1315.37	6966.2	-2.4049	7.4804e-12	1.6425e-10	jgi.p|Morco1|535413	Urease accessory protein UreG	gi|996589942|gb|KXH33746.1|	urease accessory protein UreG [Colletotrichum salicis]
gene_4678	3.092	3.47477	23.4246	22.3014	137.623	848.73	-2.6246	7.6832e-12	1.6839e-10	jgi.p|Morco1|564141	hypothetical protein	gi|327356238|gb|EGE85095.1|	mitochondrial chaperone BCS1 [Blastomyces dermatitidis ATCC 18188]
gene_3804	228.083	145.621	33.611	31.6227	5688.17	1067.4	2.4139	7.8339e-12	1.7106e-10	jgi.p|Morco1|603934	hypothetical protein	gi|1020440189|gb|KZL75629.1|	chromosome segregation protein, partial [Colletotrichum incanum]
gene_8295	8.5771	15.3561	68.5991	70.7805	937.982	5055.73	-2.4303	7.8275e-12	1.7106e-10	jgi.p|Morco1|525002	histidine biosynthesis trifunctional protein	gi|119331680|gb|ABL63166.1|	tri-functional histidine biosynthesis protein [Phaeosphaeria avenaria f. sp. tritici]
gene_1039	162.303	444.233	1562.17	1557.86	5461.95	28959.7	-2.4066	7.9981e-12	1.7427e-10	jgi.p|Morco1|480497	NAD(P)-binding protein	gi|596652838|ref|XP_007273546.1|	bacilysin biosynthesis oxidoreductase bacc [Colletotrichum gloeosporioides Nara gc5]
gene_3559	23.7392	57.4201	222.21	246.275	517.959	2828.33	-2.449	8.0108e-12	1.7427e-10	jgi.p|Morco1|572015	Redoxin	gi|225558028|gb|EEH06313.1|	allergen Asp F3 [Histoplasma capsulatum G186AR]
gene_1567	923.804	804.037	275.65	186.147	12984.2	2644.95	2.2954	8.1621e-12	1.7724e-10	jgi.p|Morco1|541996	expressed protein	gi|759258295|gb|KIW34957.1|	hypothetical protein PV07_01687 [Cladophialophora immunda]
gene_4260	133.778	131.739	27.0556	28.2095	2722.47	569.262	2.2578	8.2528e-12	1.7888e-10	jgi.p|Morco1|69375	hypothetical protein	gi|1041765154|gb|OBW69802.1|	ARF/SAR superfamily [Aureobasidium pullulans]
gene_1989	45.6121	50.491	261.852	281.403	2066.02	11261.7	-2.4465	8.2823e-12	1.7919e-10	jgi.p|Morco1|481680	putative nucleoside transporter	gi|952549032|dbj|GAQ09475.1|	putative xanthine/uracil permease C887.17 [Aspergillus lentulus]
gene_3918	4.53968	18.7593	62.1887	71.7733	619.74	3289.44	-2.4081	8.3468e-12	1.8025e-10	jgi.p|Morco1|519927	amino acid permease	gi|995935873|gb|KXG48569.1|	Amino acid/polyamine transporter I [Penicillium griseofulvum]
gene_4326	26.3828	21.463	4.09301	5.21094	948.694	184.54	2.362	8.6235e-12	1.8555e-10	jgi.p|Morco1|572613	putative sugar transporter	gi|598055357|ref|XP_007357051.1|	MFS general substrate transporter [Auricularia subglabra TFB-10046 SS5]
gene_6947	1.06102	7.80298	27.0354	27.0788	112.521	690.547	-2.6175	9.3067e-12	1.9988e-10	jgi.p|Morco1|553681	aflatoxin B1 aldehyde reductase member 2	gi|70995904|ref|XP_752707.1|	aflatoxin B1-aldehyde reductase GliO-like [Aspergillus fumigatus Af293]
gene_7742	110.929	155.06	824.922	748.88	3348.75	17555.4	-2.3902	9.8901e-12	2.1203e-10	jgi.p|Morco1|546321	hypothetical protein	-	-
gene_5851	1.89663	3.98747	16.7712	20.6661	110.047	693.442	-2.6557	1.0327e-11	2.2099e-10	jgi.p|Morco1|487008	Glycoside hydrolase	gi|821067339|gb|KKY22501.1|	putative glycoside hydrolase family 51 protein [Diplodia seriata]
gene_947	1547.18	1789.83	353.158	393.796	64944.5	14097.3	2.2038	1.0582e-11	2.2604e-10	jgi.p|Morco1|480010	putative MFS monosaccharide transporter	gi|1040497102|gb|OBT39058.1|	hypothetical protein VE00_10451 [Pseudogymnoascus sp. WSF 3629]
gene_11314	2056.43	1665.01	254.181	291.395	23902.3	5538.71	2.1095	1.0636e-11	2.2677e-10	jgi.p|Morco1|493890	hypothetical protein	gi|1000481230|gb|KXL42414.1|	hypothetical protein FE78DRAFT_101643 [Acidomyces richmondensis]
gene_9151	14.1435	37.922	140.079	144.216	1168.63	6146.14	-2.3949	1.0894e-11	2.3187e-10	jgi.p|Morco1|607300	Nucleic acid-binding protein	gi|1035634079|gb|OAX77729.1|	hypothetical protein ACJ72_07968, partial [Emmonsia sp. CAC-2015a]
gene_12894	13.8083	29.5592	110.364	120.846	1103.39	5896.92	-2.418	1.1025e-11	2.3399e-10	jgi.p|Morco1|540225	phenylalanyl-tRNA synthetase	gi|119187713|ref|XP_001244463.1|	phenylalanyl-tRNA synthetase, beta subunit [Coccidioides immitis RS]
gene_1376	2.78477	1.76898	13.7088	16.3074	166.877	1022.07	-2.6146	1.1034e-11	2.3399e-10	jgi.p|Morco1|499922	expressed protein	gi|685870381|ref|XP_009262223.1|	hypothetical protein FPSE_10831 [Fusarium pseudograminearum CS3096]
gene_5569	66.3886	63.4775	10.6526	11.4625	1165.78	241.022	2.2741	1.1136e-11	2.3531e-10	jgi.p|Morco1|564669	hypothetical protein	gi|596689580|ref|XP_007280461.1|	ribonucleotide reductase inhibitor [Colletotrichum gloeosporioides Nara gc5]
gene_12371	8.79749	18.9008	80.573	83.0562	392.68	2138.09	-2.4449	1.1556e-11	2.4376e-10	jgi.p|Morco1|495365	hypothetical protein	gi|966760599|dbj|GAQ46837.1|	amidohydrolase family protein [Aspergillus niger]
gene_13285	0.849161	1.92572	14.6633	18.2039	14.93	170.114	-3.5102	1.2721e-11	2.6784e-10	jgi.p|Morco1|496415	Ankyrin	gi|821506263|gb|KKZ63086.1|	hypothetical protein EMCG_02587 [Emmonsia crescens UAMH 3008]
gene_811	4.02045	5.97914	28.3866	29.4938	529.705	2877.08	-2.4413	1.2949e-11	2.7167e-10	jgi.p|Morco1|541454	P-loop containing nucleoside triphosphate hydrolase protein	gi|1020428446|gb|KZL65005.1|	helicase associated domain-containing protein [Colletotrichum tofieldiae]
gene_13813	5.27347	19.8269	85.7876	80.2851	107.436	653.282	-2.6042	1.2934e-11	2.7167e-10	jgi.p|Morco1|465485	Carbonic anhydrase	gi|171693301|ref|XP_001911575.1|	hypothetical protein [Podospora anserina S mat+]
gene_6166	72.6394	106.534	479.798	452.252	1641.03	8811.29	-2.4248	1.2978e-11	2.7181e-10	jgi.p|Morco1|605504	expressed protein	-	-
gene_8016	21.61	54.4261	324.681	449.104	3507.53	37757.5	-3.4282	1.3296e-11	2.7797e-10	jgi.p|Morco1|508118	putative pyruvate carboxylase	gi|615410178|ref|XP_007583214.1|	putative pyruvate carboxylase protein [Neofusicoccum parvum UCRNP2]
gene_3604	78.9558	46.296	3.2613	4.56678	2905.43	262.039	3.4709	1.3357e-11	2.7875e-10	jgi.p|Morco1|502919	putative MFS monosaccharide transporter	gi|557721104|dbj|GAE00013.1|	MFS monosaccharide transporter, putative [Byssochlamys spectabilis No. 5]
gene_4861	28.9762	20.849	3.88419	2.711	269.192	39.2672	2.7772	1.3577e-11	2.8284e-10	jgi.p|Morco1|474344	expressed protein	gi|296423505|ref|XP_002841294.1|	hypothetical protein [Tuber melanosporum Mel28]
gene_290	169.646	155.56	24.1815	29.4719	4575.75	1057.15	2.1138	1.4441e-11	2.9977e-10	jgi.p|Morco1|9022	Ribokinase-like protein	gi|1046805339|gb|OCL11013.1|	H-hydrate dehydratase [Glonium stellatum]
gene_12082	0.3417	0.844237	6.82768	7.39365	17.6535	181.949	-3.3655	1.4419e-11	2.9977e-10	jgi.p|Morco1|529275	expressed protein	gi|915080257|ref|XP_013261732.1|	hypothetical protein A1O9_03986 [Exophiala aquamarina CBS 119918]
gene_14000	5.24615	6.42018	40.574	39.6345	87.7773	571.062	-2.7017	1.4721e-11	3.0506e-10	jgi.p|Morco1|178522	expressed protein	-	-
gene_6780	41.6272	21.0905	0.571665	0.290181	285.112	5.32552	5.7425	1.4837e-11	3.0692e-10	jgi.p|Morco1|574512	hypothetical protein	gi|115492043|ref|XP_001210649.1|	conserved hypothetical protein [Aspergillus terreus NIH2624]
gene_5473	1.63736	2.00622	13.2685	13.9086	71.1607	477.227	-2.7455	1.571e-11	3.244e-10	jgi.p|Morco1|535136	putative MFS monocarboxylate transporter	gi|156042688|ref|XP_001587901.1|	hypothetical protein SS1G_11142 [Sclerotinia sclerotiorum 1980]
gene_6359	82.9746	87.7564	16.4527	14.5707	862.142	169.763	2.3444	1.6293e-11	3.3586e-10	jgi.p|Morco1|476668	Ankyrin	gi|682357411|gb|KFY46747.1|	hypothetical protein V494_00347, partial [Pseudogymnoascus pannorum VKM F-4513 (FW-928)]
gene_4433	4.2405	3.68436	0	0.112445	62.8911	1.38566	5.5042	1.6322e-11	3.3587e-10	jgi.p|Morco1|76839	expressed protein	-	-
gene_1016	8.7161	15.2354	73.9419	69.1042	316.038	1726.22	-2.4494	1.6658e-11	3.4218e-10	jgi.p|Morco1|531768	expressed protein	gi|628059125|ref|XP_007695798.1|	hypothetical protein COCSADRAFT_108196 [Bipolaris sorokiniana ND90Pr]
gene_11778	1.67792	2.44618	26.0769	23.8802	17.2749	180.273	-3.3834	1.7029e-11	3.492e-10	jgi.p|Morco1|470476	4ank: A designed ankyrin repeat protein with four identical consensus repeats	gi|590050708|gb|EXK78232.1|	hypothetical protein FOQG_17085 [Fusarium oxysporum f. sp. raphani 54005]
gene_2469	45.6592	33.5887	11.0383	8.50971	2010.04	411.581	2.288	1.7367e-11	3.5551e-10	jgi.p|Morco1|482081	acetoacetate-CoA ligase	gi|667841782|ref|XP_007785058.1|	acetoacetate-CoA ligase [Coniosporium apollinis CBS 100218]
gene_91	5.97271	20.2497	145.204	188.15	1209.37	16656.4	-3.7838	1.8334e-11	3.7465e-10	jgi.p|Morco1|531111	Acetyl-CoA synthetase-like protein	gi|630177134|ref|XP_007844084.1|	hypothetical protein Moror_6830 [Moniliophthora roreri MCA 2997]
gene_11131	15.5733	31.7045	128.401	136.106	1114.45	5747.27	-2.3665	1.8556e-11	3.7853e-10	jgi.p|Morco1|608482	MFS general substrate transporter	gi|1018268916|gb|KZF21016.1|	MFS general substrate transporter [Xylona heveae TC161]
gene_1107	7.93095	13.8197	61.8959	64.8474	300.17	1643.94	-2.4533	1.9804e-11	4.033e-10	jgi.p|Morco1|570069	DUF383-domain containing protein	gi|973324240|gb|KUL84135.1|	hypothetical protein ZTR_07231 [Talaromyces verruculosus]
gene_12614	77.6174	65.4165	14.364	14.6372	3498.11	780.947	2.1633	2.0151e-11	4.0966e-10	jgi.p|Morco1|495599	Arabinanase/levansucrase/invertase	gi|628180736|ref|XP_007706260.1|	glycoside hydrolase family 32 protein [Bipolaris zeicola 26-R-13]
gene_8347	6.24998	10.6782	52.9138	46.7959	286.742	1569.14	-2.4521	2.0383e-11	4.1367e-10	jgi.p|Morco1|490262	Acyl-CoA dehydrogenase NM domain-like protein	gi|1021057250|emb|SAM07001.1|	hypothetical protein [Absidia glauca]
gene_770	2.76179	4.34349	21.5288	23.3373	198.01	1114.33	-2.4925	2.0622e-11	4.178e-10	jgi.p|Morco1|479653	Dihydropteroate synthase	gi|968584933|gb|KTW29614.1|	folic acid synthesis protein fol1 [Pneumocystis jirovecii RU7]
gene_4327	277.205	192.241	59.6688	55.9522	9047.39	1994.15	2.1817	2.0863e-11	4.2195e-10	jgi.p|Morco1|604295	FAD-binding domain-containing protein	gi|666398818|gb|KEY64676.1|	hypothetical protein S7711_02876 [Stachybotrys chartarum IBT 7711]
gene_6827	7.1054	10.1257	52.1344	50.861	301.745	1650.61	-2.4516	2.1027e-11	4.2454e-10	jgi.p|Morco1|536025	Nucleotide-diphospho-sugar transferase	gi|261195396|ref|XP_002624102.1|	glycosyl transferase [Blastomyces gilchristii SLH14081]
gene_1142	6.42544	9.78419	46.5615	50.1066	245.984	1368.98	-2.4765	2.1202e-11	4.2734e-10	jgi.p|Morco1|531882	superoxide dismutase 1 copper chaperone	gi|821065755|gb|KKY20964.1|	putative superoxide dismutase copper chaperone [Diplodia seriata]
gene_4696	2.2001	3.33085	29.6617	26.575	216.033	1829.64	-3.0822	2.2628e-11	4.5531e-10	jgi.p|Morco1|88292	expressed protein	gi|816348166|gb|KKK23828.1|	hypothetical protein AOCH_006379 [Aspergillus ochraceoroseus]
gene_12156	104.674	76.0099	16.5918	18.1955	2552.55	575.816	2.1483	2.267e-11	4.5537e-10	jgi.p|Morco1|568299	DUF775-domain containing protein	gi|213402181|ref|XP_002171863.1|	inositol metabolism protein Opi10 [Schizosaccharomyces japonicus yFS275]
gene_4140	2.45878	4.32553	22.9748	20.5935	96.0511	599.28	-2.6414	2.2829e-11	4.5777e-10	jgi.p|Morco1|64967	expressed protein	-	-
gene_6371	4.81764	10.219	42.5666	43.1039	311.645	1680.23	-2.4307	2.3692e-11	4.7428e-10	jgi.p|Morco1|565145	tRNA-guanine transglycosylase	gi|928526050|ref|XP_014081822.1|	hypothetical protein COCC4DRAFT_189077 [Bipolaris maydis ATCC 48331]
gene_6188	0.673095	1.06331	8.86081	9.20979	22.0637	205.84	-3.2218	2.386e-11	4.7684e-10	jgi.p|Morco1|487484	Aromatic compound dioxygenase	gi|770301877|gb|KJK60183.1|	intradioldioxygenaselike [Aspergillus parasiticus SU-1]
gene_3025	0.190539	0.488083	2.92866	3.47535	23.5696	214.237	-3.1842	2.4463e-11	4.8807e-10	jgi.p|Morco1|518728	hypothetical protein	gi|628239631|ref|XP_007723362.1|	alpha-D-xyloside xylohydrolase [Capronia coronata CBS 617.96]
gene_12573	21.0331	30.4528	169.443	131.307	1186.9	6029.08	-2.3447	2.4863e-11	4.9475e-10	jgi.p|Morco1|495524	expressed protein	gi|1063250584|gb|ODQ73042.1|	hypothetical protein LIPSTDRAFT_283100 [Lipomyces starkeyi NRRL Y-11557]
gene_1013	3.37189	11.9891	112.949	76.7115	399.215	4142.06	-3.3751	2.4882e-11	4.9475e-10	jgi.p|Morco1|499386	putative Fe-containing alcohol dehydrogenase	gi|391864033|gb|EIT73331.1|	alcohol dehydrogenase, class IV [Aspergillus oryzae 3.042]
gene_3951	0.810234	3.64992	21.8648	35.8882	87.8114	1075.57	-3.6146	2.5758e-11	5.1129e-10	jgi.p|Morco1|563696	Cytochrome P450	gi|1040503126|gb|OBT44922.1|	hypothetical protein VE00_04762 [Pseudogymnoascus sp. WSF 3629]
gene_12049	16.3176	18.4218	1.7537	2.1552	166.631	17.9744	3.2126	2.624e-11	5.1998e-10	jgi.p|Morco1|371152	expressed protein	-	-
gene_7664	1.36796	1.68157	55.582	44.1961	108.055	2862.94	-4.7277	2.6768e-11	5.2957e-10	jgi.p|Morco1|565804	expressed protein	gi|759320332|gb|KIW96675.1|	hypothetical protein Z519_02066 [Cladophialophora bantiana CBS 173.52]
gene_8308	192.259	459.919	1652.76	1685.34	7225.95	36174.5	-2.3237	2.8151e-11	5.5599e-10	jgi.p|Morco1|525032	Pyrophosphatase-domain containing protein	gi|1040503591|gb|OBT45382.1|	hypothetical protein VE00_04038 [Pseudogymnoascus sp. WSF 3629]
gene_9485	116.075	76.0661	22.3109	18.493	1780.1	388.633	2.1955	2.947e-11	5.8106e-10	jgi.p|Morco1|559903	hypothetical protein	gi|582956527|gb|EWC44754.1|	hypothetical protein DRE_06532 [Drechslerella stenobrocha 248]
gene_4521	9.27215	7.93936	0.358013	0.545188	126.72	12.2745	3.3679	3.0023e-11	5.91e-10	jgi.p|Morco1|572742	hypothetical protein	-	-
gene_8361	1.55916	3.90122	14.6231	17.6741	146.112	838.622	-2.5209	3.055e-11	6.0036e-10	jgi.p|Morco1|525105	Galactokinase	gi|662506555|gb|KEQ64165.1|	Galactokinase [Aureobasidium melanogenum CBS 110374]
gene_310	75.1287	107.234	4.86906	5.70019	1852.44	113.255	4.0318	3.1045e-11	6.0908e-10	jgi.p|Morco1|531268	hypothetical protein	-	-
gene_12185	0.484403	4.63793	68.3054	65.4899	126.332	2572.03	-4.3476	3.1279e-11	6.1265e-10	jgi.p|Morco1|609143	FAD-binding domain-containing protein	gi|471893159|emb|CCO31801.1|	6-hydroxy-D-nicotine oxidase Short=6-HDNO [Rhizoctonia solani AG-1 IB]
gene_13569	2457.91	1383.21	154.282	135.665	16803.1	1090.7	3.9454	3.3077e-11	6.4572e-10	jgi.p|Morco1|580082	expressed protein	-	-
gene_779	13.3153	26.2105	89.473	106.798	1129.37	5826.01	-2.367	3.3048e-11	6.4572e-10	jgi.p|Morco1|515774	asparaginyl-tRNA synthetase	gi|119480319|ref|XP_001260188.1|	cytoplasmic asparaginyl-tRNA synthetase, putative [Neosartorya fischeri NRRL 181]
gene_11469	0.909125	1.46489	17.1161	15.1634	13.1444	150.236	-3.5147	3.5139e-11	6.8483e-10	jgi.p|Morco1|343132	expressed protein	-	-
gene_8571	65.3082	41.9604	8.02101	11.9709	681.963	136.217	2.3238	3.5616e-11	6.9299e-10	jgi.p|Morco1|606964	hypothetical protein	gi|358366440|dbj|GAA83061.1|	apoptosis-inducing TAF9-like domain 1 family protein [Aspergillus kawachii IFO 4308]
gene_934	9.05379	47.7106	212.577	168.917	1267.72	7221.16	-2.51	3.5753e-11	6.945e-10	jgi.p|Morco1|515933	putative cation transporter	gi|662523188|gb|KEQ80583.1|	potassium transport protein TRK1/TRK2 [Aureobasidium pullulans EXF-150]
gene_3391	0.58692	4.11913	15.4282	16.0863	62.2712	403.451	-2.6958	3.7372e-11	7.2357e-10	jgi.p|Morco1|533588	hypothetical protein	gi|599151800|gb|EYE91215.1|	hypothetical protein EURHEDRAFT_416659 [Aspergillus ruber CBS 135680]
gene_3479	0.725259	0.572856	5.6641	4.94253	30.0365	254.381	-3.0822	3.9244e-11	7.5733e-10	jgi.p|Morco1|563413	expressed protein	gi|531865863|gb|EQL02722.1|	pH transcription factor [Ophiocordyceps sinensis CO18]
gene_9972	96.6873	201.186	664.15	789.743	6692.59	33549	-2.3256	3.9528e-11	7.6156e-10	jgi.p|Morco1|577020	PTR2-domain containing protein	gi|607895769|gb|EZF34403.1|	hypothetical protein H101_02059 [Trichophyton interdigitale H6]
gene_6183	5.98522	15.5475	53.2736	58.2292	403.032	2105.37	-2.3851	4.0027e-11	7.6992e-10	jgi.p|Morco1|506232	biotin synthase	gi|607897365|gb|EZF35734.1|	biotin synthase [Trichophyton interdigitale H6]
gene_7466	16.427	19.6344	0.410936	0.312891	155.651	16.7405	3.2169	4.0788e-11	7.8327e-10	jgi.p|Morco1|575030	expressed protein	-	-
gene_2877	34.6933	104.922	330.257	367.616	4019.13	19748.1	-2.2968	4.0925e-11	7.8464e-10	jgi.p|Morco1|533191	Glutathione synthetase ATP-binding domain-like protein	gi|557726599|dbj|GAD94786.1|	ATP citrate lyase subunit (Acl), putative [Byssochlamys spectabilis No. 5]
gene_3880	0.52733	0.824854	4.83915	4.65419	73.5141	467.369	-2.6685	4.1123e-11	7.8714e-10	jgi.p|Morco1|484187	hypothetical protein	gi|815878716|ref|XP_001239561.2|	dicer-like protein 1 [Coccidioides immitis RS]
gene_241	26.4705	42.0327	186.606	186.86	1851.66	9224.24	-2.3166	4.1558e-11	7.9418e-10	jgi.p|Morco1|515014	Actin-like ATPase domain-containing protein	gi|672791093|gb|KFH41742.1|	Heat shock 70 kDa protein 12A-like protein [Acremonium chrysogenum ATCC 11550]
gene_13819	4.98328	6.2572	32.1192	33.0471	253.759	1380.77	-2.4439	4.1654e-11	7.9473e-10	jgi.p|Morco1|569101	expressed protein	gi|549053016|emb|CCX29840.1|	Protein of unknown function [Pyronema omphalodes CBS 100304]
gene_6415	5.04338	10.3144	42.4199	46.0383	160.375	904.57	-2.4958	4.1783e-11	7.959e-10	jgi.p|Morco1|158745	hypothetical protein	gi|758208708|ref|XP_011326525.1|	hypothetical protein FGSG_06868 [Fusarium graminearum PH-1]
gene_7783	497.909	378.01	99.547	105.618	11534.7	2657.39	2.1179	4.1939e-11	7.963e-10	jgi.p|Morco1|606435	expressed protein	gi|261191502|ref|XP_002622159.1|	predicted protein [Blastomyces gilchristii SLH14081]
gene_4642	4.45668	7.91356	36.477	33.0588	375.38	1956.73	-2.382	4.1889e-11	7.963e-10	jgi.p|Morco1|558057	hypothetical protein	gi|549054110|emb|CCX07118.1|	Similar to hypothetical protein [Tuber melanosporum Mel28]; acc. no. XP_002836114 [Pyronema omphalodes CBS 100304]
gene_5902	5.33264	15.4968	51.9435	54.9352	378.817	1969.31	-2.3781	4.5589e-11	8.6283e-10	jgi.p|Morco1|486890	Bifunctional 6-phosphofructo-2-kinase/fructose-2%2C6-bisphosphate 2-phosphatase	gi|928532178|ref|XP_014084886.1|	hypothetical protein COCC4DRAFT_29539 [Bipolaris maydis ATCC 48331]
gene_1511	80.2022	49.3109	3.16897	3.56076	1832.52	204.256	3.1654	4.6396e-11	8.7529e-10	jgi.p|Morco1|480698	hypothetical protein	gi|807748547|ref|XP_012179068.1|	predicted protein [Fibroporia radiculosa]
gene_7644	0.511288	0.646158	6.16985	6.58909	19.2455	184.881	-3.264	4.6334e-11	8.7529e-10	jgi.p|Morco1|213042	expressed protein	gi|972529903|gb|KUJ06555.1|	hypothetical protein LY89DRAFT_632689 [Phialocephala scopiformis]
gene_6269	20.0409	18.2162	99.045	106.334	996.044	5154.73	-2.3716	4.7561e-11	8.9441e-10	jgi.p|Morco1|545309	expressed protein	gi|549042893|emb|CCX34542.1|	Protein of unknown function [Pyronema omphalodes CBS 100304]
gene_10506	1.47491	6.83407	23.0489	25.6422	194.313	1029.43	-2.4054	4.7492e-11	8.9441e-10	jgi.p|Morco1|538641	Cytochrome P450	gi|750946645|gb|KIK04541.1|	hypothetical protein K443DRAFT_410541 [Laccaria amethystina LaAM-08-1]
gene_3390	94.9647	374.387	1266.09	1221.13	9865.96	46712	-2.2433	4.7782e-11	8.9712e-10	jgi.p|Morco1|533586	adenosylhomocysteinase	gi|628081592|ref|XP_007702646.1|	hypothetical protein COCSADRAFT_39427 [Bipolaris sorokiniana ND90Pr]
gene_4725	3.77975	8.79191	30.1836	37.1094	214.562	1171.63	-2.4491	4.7908e-11	8.9806e-10	jgi.p|Morco1|552802	glutamate 5-kinase	gi|1000228577|gb|KXJ97577.1|	Aspartate/glutamate/uridylate kinase [Microdochium bolleyi]
gene_1753	97.3083	101.118	22.8699	20.2854	2579.18	572.699	2.1711	4.8585e-11	9.0931e-10	jgi.p|Morco1|517073	EF-hand	gi|1024756907|gb|KZZ95896.1|	EF-hand-like domain protein [Aschersonia aleyrodis RCEF 2490]
gene_3842	1.3447	1.64672	8.41897	10.014	111.153	665.036	-2.5809	4.9716e-11	9.29e-10	jgi.p|Morco1|557737	FAD/NAD(P)-binding domain-containing protein	gi|682451009|gb|KFZ10486.1|	hypothetical protein V502_08083 [Pseudogymnoascus pannorum VKM F-4520 (FW-2644)]
gene_1466	9.09652	22.1033	80.0678	86.9146	472.605	2406.12	-2.348	4.9905e-11	9.3107e-10	jgi.p|Morco1|602331	dienelactone hydrolase	gi|915147952|ref|XP_013310109.1|	hypothetical protein PV05_11197 [Exophiala xenobiotica]
gene_13197	16.9458	17.905	102.191	91.3614	561.838	2911.5	-2.3735	4.999e-11	9.3117e-10	jgi.p|Morco1|496263	MFS general substrate transporter	gi|667838115|ref|XP_007783226.1|	hypothetical protein W97_07406 [Coniosporium apollinis CBS 100218]
gene_637	10.3239	27.4812	93.9707	99.9468	889.926	4430.62	-2.3158	5.053e-11	9.3974e-10	jgi.p|Morco1|531511	hypothetical protein	gi|700451186|gb|KGO41232.1|	Phenylalanyl-tRNA synthetase, class IIc, alpha subunit [Penicillium expansum]
gene_13499	2.61241	2.24032	17.0588	15.2005	109.355	651.706	-2.5752	5.2404e-11	9.7307e-10	jgi.p|Morco1|496801	hypothetical protein	gi|242220199|ref|XP_002475869.1|	predicted protein [Postia placenta Mad-698-R]
gene_8705	4.26012	5.21857	0.0663731	0.0673828	63.3687	1.7658	5.1654	5.2581e-11	9.7482e-10	jgi.p|Morco1|576023	hypothetical protein	-	-
gene_12548	532.296	309.82	8.69449	10.7831	15956.9	1279.45	3.6406	5.3898e-11	9.9766e-10	jgi.p|Morco1|540008	SAICAR synthase-like protein	gi|67540394|ref|XP_663971.1|	hypothetical protein AN6367.2 [Aspergillus nidulans FGSC A4]
gene_1542	21.2112	15.4796	4.31789	4.09222	1230.14	260.528	2.2393	5.6188e-11	1.0384e-09	jgi.p|Morco1|532190	expressed protein	gi|595779266|ref|XP_007268176.1|	Clavaminate synthase-like protein [Fomitiporia mediterranea MF3/22]
gene_6384	219.885	727.838	2272.59	2295.51	8373.14	40479.2	-2.2733	5.6401e-11	1.0407e-09	jgi.p|Morco1|535819	Nucleoside diphosphate kinase	gi|1032858267|gb|OAQ65064.1|	nucleoside diphosphate kinase [Pochonia chlamydosporia 170]
gene_4208	5.50491	9.47892	42.4888	47.1129	186.655	1013.21	-2.4405	5.8042e-11	1.0693e-09	jgi.p|Morco1|563852	Ribosome recycling factor	gi|1018274039|gb|KZF26132.1|	ribosome recycling factor [Xylona heveae TC161]
gene_10266	189.533	117.711	28.7772	26.8886	4495.68	763.949	2.557	5.8637e-11	1.0786e-09	jgi.p|Morco1|527133	Undecaprenyl diphosphate synthase	gi|550810279|gb|ERT02191.1|	hypothetical protein HMPREF1624_00489 [Sporothrix schenckii ATCC 58251]
gene_4705	4.73872	4.84154	23.8096	27.6277	226.14	1256.78	-2.4744	5.9394e-11	1.0908e-09	jgi.p|Morco1|534578	Ribonuclease CAF1	gi|317038388|ref|XP_001402264.2|	CAF1 family ribonuclease [Aspergillus niger CBS 513.88]
gene_4516	33.6807	34.1689	7.10302	6.71088	2917.76	669.775	2.1231	6.0001e-11	1.1003e-09	jgi.p|Morco1|79761	expressed protein	gi|549051556|emb|CCX09438.1|	Similar to hypothetical protein [Tuber melanosporum Mel28]; acc. no. XP_002838570 [Pyronema omphalodes CBS 100304]
gene_10713	629.205	525.863	151.241	138.946	20244.6	4648.02	2.1229	6.1326e-11	1.1228e-09	jgi.p|Morco1|527708	Glycoside hydrolase	gi|342883917|gb|EGU84331.1|	hypothetical protein FOXB_05162 [Fusarium oxysporum Fo5176]
gene_11470	13.3747	10.7253	1.8018	2.19023	445.763	83.9682	2.4084	6.4191e-11	1.1716e-09	jgi.p|Morco1|528557	PQ-loop-domain containing protein	gi|759320780|gb|KIW97123.1|	hypothetical protein Z519_02515 [Cladophialophora bantiana CBS 173.52]
gene_8538	7.64097	14.3407	60.8084	60.8076	638.195	3161.38	-2.3085	6.5877e-11	1.1987e-09	jgi.p|Morco1|566343	succinyl-CoA synthetase subunit alpha	gi|759235974|gb|KIW12920.1|	hypothetical protein PV08_08107 [Exophiala spinifera]
gene_13386	5.425	10.0446	38.76	44.9043	286.656	1505.09	-2.3925	6.669e-11	1.2116e-09	jgi.p|Morco1|579869	expressed protein	gi|646384839|gb|KDQ50089.1|	hypothetical protein JAAARDRAFT_186517 [Jaapia argillacea MUCL 33604]
gene_244	8.39492	8.38446	50.6772	43.9264	480.626	2469.31	-2.3611	6.7494e-11	1.2243e-09	jgi.p|Morco1|569418	expressed protein	-	-
gene_10588	15.4745	29.0156	106.599	114.047	890.581	4459.21	-2.324	6.9868e-11	1.2655e-09	jgi.p|Morco1|492969	Histidyl-tRNA synthetase	gi|407929381|gb|EKG22211.1|	hypothetical protein MPH_00390 [Macrophomina phaseolina MS6]
gene_4377	1.4402	2.30751	12.378	12.0602	77.2703	478.22	-2.6297	7.3484e-11	1.3289e-09	jgi.p|Morco1|572653	MFS multidrug transporter	gi|342877726|gb|EGU79169.1|	hypothetical protein FOXB_10329 [Fusarium oxysporum Fo5176]
gene_4589	1213.84	757.839	150.341	137.993	93104.1	16019.9	2.539	7.4826e-11	1.349e-09	jgi.p|Morco1|534488	Na(+)/Li(+)-exporting P-type ATPase	gi|682465639|gb|KFZ20274.1|	hypothetical protein V501_00240 [Pseudogymnoascus pannorum VKM F-4519 (FW-2642)]
gene_3551	22.3412	36.1414	148.857	157.988	1221.59	6005.61	-2.2976	7.4752e-11	1.349e-09	jgi.p|Morco1|572008	Cysteine proteinase	gi|1046776469|gb|OCK84733.1|	cysteine proteinase [Lepidopterella palustris CBS 459.81]
gene_7539	101.864	83.9968	17.3446	20.5751	2595.85	607.201	2.096	7.7729e-11	1.3971e-09	jgi.p|Morco1|546184	hypothetical protein	-	-
gene_12167	31.1378	49.9695	188.886	197.065	2261.5	11213.8	-2.3099	7.946e-11	1.426e-09	jgi.p|Morco1|578822	expressed protein	gi|296415546|ref|XP_002837447.1|	hypothetical protein [Tuber melanosporum Mel28]
gene_7264	10.1151	10.9248	1.75752	1.23906	190.566	23.6409	3.0109	8.1747e-11	1.4649e-09	jgi.p|Morco1|183064	expressed protein	-	-
gene_6159	0.738816	0.762525	4.90159	6.04714	51.5365	352.669	-2.7746	8.3723e-11	1.498e-09	jgi.p|Morco1|150134	expressed protein	gi|636582285|ref|XP_008022481.1|	hypothetical protein SETTUDRAFT_37490 [Setosphaeria turcica Et28A]
gene_12856	5.92265	3.83178	0.0597694	0.0606786	71.1436	3.3612	4.4037	8.4366e-11	1.5072e-09	jgi.p|Morco1|513661	hypothetical protein	-	-
gene_487	20.6716	13.7137	2.65824	3.41372	660.196	139.133	2.2464	8.4519e-11	1.5077e-09	jgi.p|Morco1|569624	hypothetical protein	gi|525583468|gb|EPS29718.1|	hypothetical protein PDE_04668 [Penicillium oxalicum 114-2]
gene_7133	10.3436	30.0849	107.683	105.919	1705.8	8049.66	-2.2385	8.4673e-11	1.5081e-09	jgi.p|Morco1|507166	nitrite reductase [NAD	gi|666433820|gb|KEY81358.1|	nitrite reductase NiiA [Aspergillus fumigatus var. RP-2014]
gene_9804	104.051	134.462	663.84	611.413	5221.3	25052.6	-2.2625	9.1729e-11	1.6313e-09	jgi.p|Morco1|554733	Amine oxidase	gi|770388469|gb|KJK74477.1|	hypothetical protein H634G_10244 [Metarhizium anisopliae BRIP 53293]
gene_2817	14.5379	20.6996	0.60899	0.618255	257.807	16.4615	3.9691	9.1958e-11	1.6329e-09	jgi.p|Morco1|603262	hypothetical protein	-	-
gene_11658	51.5771	63.7867	294.748	267.654	2312.92	11442.4	-2.3066	9.2738e-11	1.6443e-09	jgi.p|Morco1|539373	GroES-like protein	gi|913775223|emb|CRK28223.1|	hypothetical protein BN1708_015124 [Verticillium longisporum]
gene_9421	146.532	117.169	34.5522	30.3539	5839.49	1353.42	2.1092	9.4178e-11	1.6673e-09	jgi.p|Morco1|607489	DUF1692-domain containing protein	gi|1066280433|ref|XP_018039359.1|	endoplasmic reticulum-golgi intermediate compartment protein 3 [Paraphaeosphaeria sporulosa]
gene_6385	0.976197	3.2191	18.4877	14.655	94.5665	625.246	-2.725	9.4613e-11	1.6725e-09	jgi.p|Morco1|558783	Glycoside hydrolase	gi|396498142|ref|XP_003845147.1|	hypothetical protein LEMA_P004550.1 [Leptosphaeria maculans JN3]
gene_3929	9.08267	12.8112	60.6041	58.0957	536.831	2675.55	-2.3173	9.6281e-11	1.6995e-09	jgi.p|Morco1|519940	hypothetical protein	gi|759224955|gb|KIW01949.1|	hypothetical protein PV09_06786 [Verruconis gallopava]
gene_2879	49.7978	127.797	400.334	453.277	4498.88	21442.1	-2.2528	9.8917e-11	1.7434e-09	jgi.p|Morco1|482765	Citrate synthase	gi|831340878|ref|XP_012740291.1|	ATP-citrate synthase subunit 1 [Pseudogymnoascus destructans 20631-21]
gene_3945	4.4291	9.17577	35.1407	37.4305	283.192	1453.67	-2.3598	1.0114e-10	1.7799e-09	jgi.p|Morco1|57694	PLP-dependent transferase	gi|915168196|ref|XP_013331130.1|	Aminotransferase [Rasamsonia emersonii CBS 393.64]
gene_10184	20.1187	13.9501	3.2097	3.54451	1743.06	408.408	2.0935	1.0147e-10	1.7831e-09	jgi.p|Morco1|577171	expressed protein	gi|1063247189|gb|ODQ69704.1|	hypothetical protein LIPSTDRAFT_6377 [Lipomyces starkeyi NRRL Y-11557]
gene_11734	2.3053	3.93127	18.8604	18.7057	109.101	624.735	-2.5176	1.0359e-10	1.8176e-09	jgi.p|Morco1|528861	expressed protein	gi|389627092|ref|XP_003711199.1|	hypothetical protein MGG_16590 [Magnaporthe oryzae 70-15]
gene_12960	21.716	41.6641	415.763	388.707	655.194	6793.81	-3.3742	1.076e-10	1.8852e-09	jgi.p|Morco1|568710	expressed protein	-	-
gene_2963	26.5804	69.4619	267.572	238.969	3665.61	16948.7	-2.2091	1.1154e-10	1.9513e-09	jgi.p|Morco1|518663	Cobalamin-independent methionine synthase	gi|1027222665|gb|OAG43342.1|	5-methyltetrahydropteroyltriglutamate- homocysteine S-methyltransferase [Fonsecaea monophora]
gene_13940	3.32588	11.851	38.8291	50.7557	95.8831	550.622	-2.5217	1.1428e-10	1.9963e-09	jgi.p|Morco1|477464	hypothetical protein	gi|1025677812|gb|OAA65130.1|	Ankyrin repeat-containing domain protein [Cordyceps confragosa RCEF 1005]
gene_9068	8.9787	13.3314	56.0663	64.5056	238.377	1249.88	-2.3905	1.17e-10	2.0407e-09	jgi.p|Morco1|576333	hypothetical protein	-	-
gene_1049	11.3942	13.1661	67.2218	67.8002	198.926	1069.39	-2.4265	1.1992e-10	2.0887e-09	jgi.p|Morco1|479922	hypothetical protein	gi|759245485|gb|KIW22156.1|	translation elongation factor Tu [Cladophialophora immunda]
gene_14179	1.08667	0.848962	7.45712	9.02529	29.0039	234.149	-3.0131	1.2502e-10	2.1743e-09	jgi.p|Morco1|497717	Protein kinase-like protein	gi|667646691|ref|XP_008595177.1|	protein kinase, putative [Beauveria bassiana ARSEF 2860]
gene_4157	0.404059	0.476051	3.14845	3.50188	33.7023	258.204	-2.9376	1.2649e-10	2.1965e-09	jgi.p|Morco1|563816	expressed protein	gi|1040537913|gb|OBT74425.1|	hypothetical protein VF21_06549 [Pseudogymnoascus sp. 05NY08]
gene_11184	14.4161	39.1346	138.746	130.292	384.35	1902.63	-2.3075	1.3164e-10	2.2826e-09	jgi.p|Morco1|335603	expressed protein	-	-
gene_2631	217.675	213.075	48.9067	53.02	3033.27	699.875	2.1157	1.3332e-10	2.3084e-09	jgi.p|Morco1|501639	Chaperonin Cpn10	gi|835889194|gb|KLU81454.1|	hsp10-like protein [Magnaporthiopsis poae ATCC 64411]
gene_5034	0.640032	1.09678	6.52296	8.09227	57.4611	415.12	-2.8529	1.3753e-10	2.3778e-09	jgi.p|Morco1|99064	hypothetical protein	-	-
gene_12853	9.86522	21.708	76.3278	84.8121	569.869	2765.02	-2.2786	1.4092e-10	2.4328e-09	jgi.p|Morco1|540200	3-deoxy-7-phosphoheptulonate synthase	gi|1028904595|gb|OAL06843.1|	phospho-2-dehydro-3-deoxyheptonate aldolase [Stagonospora sp. SRC1lsM3a]
gene_12685	654.815	780.226	161.767	155.981	11202.1	2691.18	2.0575	1.4475e-10	2.4953e-09	jgi.p|Morco1|549721	hypothetical protein	gi|1021825521|gb|KZP14079.1|	hypothetical protein FIBSPDRAFT_868687 [Fibulorhizoctonia sp. CBS 109695]
gene_3661	93.6893	245.863	789.404	822.664	4900.91	22902.1	-2.2244	1.4641e-10	2.5202e-09	jgi.p|Morco1|583039	NAD(P)-binding protein	gi|347976183|ref|XP_003437421.1|	unnamed protein product [Podospora anserina S mat+]
gene_676	13.96	24.5089	96.7402	100.241	1448.56	6832.96	-2.2379	1.5936e-10	2.7391e-09	jgi.p|Morco1|479661	SAPS-domain containing protein	gi|347830736|emb|CCD46433.1|	similar to SIT4-associating protein SAP190 [Botrytis cinerea T4]
gene_4825	68.393	65.7883	20.3499	14.002	1136.31	238.184	2.2542	1.5988e-10	2.744e-09	jgi.p|Morco1|572987	expressed protein	gi|296423521|ref|XP_002841302.1|	hypothetical protein [Tuber melanosporum Mel28]
gene_5533	143.538	191.046	833.34	841.656	2632.37	12523.6	-2.2502	1.6195e-10	2.7755e-09	jgi.p|Morco1|573520	hypothetical protein	gi|748493958|ref|XP_011109266.1|	hypothetical protein H072_3286 [Dactylellina haptotyla CBS 200.50]
gene_13350	7.90236	11.2536	57.2371	53.5651	265.13	1330.23	-2.3269	1.6322e-10	2.7932e-09	jgi.p|Morco1|579814	hypothetical protein	gi|821504513|gb|KKZ61599.1|	hypothetical protein EMCG_00583 [Emmonsia crescens UAMH 3008]
gene_10253	6.56307	12.6712	45.6036	54.8532	219.338	1133.32	-2.3693	1.7341e-10	2.9633e-09	jgi.p|Morco1|492697	SAICAR synthetase	gi|936529977|emb|CDO51784.1|	similar to Saccharomyces cerevisiae YAR015W ADE1 N-succinyl-5-aminoimidazole-4-carboxamide ribotide (SAICAR) synthetase [Geotrichum candidum]
gene_5765	22.1542	39.9494	145.288	161.054	1140.6	5407.63	-2.2452	1.8805e-10	3.2088e-09	jgi.p|Morco1|553276	CTP synthase	gi|682392211|gb|KFY71802.1|	hypothetical protein V499_08022 [Pseudogymnoascus pannorum VKM F-103]
gene_4954	456.999	322.678	58.882	60.2464	12544.1	2813.4	2.1566	2.006e-10	3.418e-09	jgi.p|Morco1|534774	Glutathione S-transferase%2C C-terminal-like protein	gi|796706934|gb|KJX98277.1|	glutathione S-transferase like protein [Zymoseptoria brevis]
gene_11231	3.34376	10.1995	36.7057	33.0484	773.984	3575.13	-2.2076	2.0232e-10	3.4416e-09	jgi.p|Morco1|578053	hypothetical protein	gi|70984250|ref|XP_747642.1|	ABC drug exporter AtrF [Aspergillus fumigatus Af293]
gene_1999	5.0968	11.7853	47.5262	63.125	198.504	1360.04	-2.7764	2.0257e-10	3.4416e-09	jgi.p|Morco1|481444	Vitamin B6 biosynthesis protein	gi|1040529015|gb|OBT66057.1|	pyridoxine biosynthesis protein [Pseudogymnoascus sp. 23342-1-I1]
gene_10970	18.8976	46.8114	152.585	180.654	1422.05	6547.36	-2.2029	2.0552e-10	3.4868e-09	jgi.p|Morco1|528055	General substrate transporter	gi|636758359|ref|XP_008081353.1|	MFS general substrate transporter [Glarea lozoyensis ATCC 20868]
gene_426	25.3299	89.8609	251.104	278.84	2218.55	10222.1	-2.204	2.0684e-10	3.5041e-09	jgi.p|Morco1|550859	Allantoinase	gi|330915327|ref|XP_003296985.1|	hypothetical protein PTT_07249 [Pyrenophora teres f. teres 0-1]
gene_9234	3.36089	5.16476	24.375	24.2829	91.8217	533.304	-2.5381	2.0875e-10	3.5314e-09	jgi.p|Morco1|537749	hypothetical protein	gi|628323171|ref|XP_007742856.1|	hypothetical protein A1O5_04057 [Cladophialophora psammophila CBS 110553]
gene_6021	4.25277	6.94043	32.6349	33.3771	206.744	1041.51	-2.3328	2.0927e-10	3.5351e-09	jgi.p|Morco1|545152	hypothetical protein	gi|936412009|gb|KPM40550.1|	hypothetical protein AK830_g6003 [Neonectria ditissima]
gene_7405	69.0947	76.3925	18.3093	16.2643	2081.42	476.378	2.1274	2.1693e-10	3.6489e-09	jgi.p|Morco1|536446	expressed protein	-	-
gene_6839	17.0285	36.267	123.894	138.839	913.81	4296.92	-2.2333	2.1638e-10	3.6489e-09	jgi.p|Morco1|488054	Metallo-hydrolase/oxidoreductase	gi|317137522|ref|XP_001727782.2|	dioxygenase [Aspergillus oryzae RIB40]
gene_12159	0.066964	0.827239	14.3319	16.1347	27.8033	733.582	-4.7216	2.1671e-10	3.6489e-09	jgi.p|Morco1|539735	MFS general substrate transporter	gi|685850373|ref|XP_009252229.1|	hypothetical protein FPSE_00834 [Fusarium pseudograminearum CS3096]
gene_377	5.07105	9.68755	42.1862	40.9992	272.199	1333.3	-2.2923	2.1843e-10	3.6688e-09	jgi.p|Morco1|556228	GroES-like protein	gi|1027221389|gb|OAG42110.1|	hypothetical protein AYO21_03564 [Fonsecaea monophora]
gene_1404	178.703	335.074	1245.16	1144.7	11605.1	53649.3	-2.2088	2.3736e-10	3.9811e-09	jgi.p|Morco1|260062	UTP--glucose-1-phosphate uridylyltransferase	gi|615412875|ref|XP_007584079.1|	putative utp-glucose-1-phosphate uridylyltransferase protein [Neofusicoccum parvum UCRNP2]
gene_11602	373.263	326.357	107.195	79.0091	15999.9	3821.16	2.066	2.4432e-10	4.0921e-09	jgi.p|Morco1|539328	Homogentisate 1%2C2-dioxygenase	gi|815888231|ref|XP_001247541.2|	homogentisate 1,2-dioxygenase [Coccidioides immitis RS]
gene_9934	9.09643	18.0162	62.9597	71.6573	482.622	2317.36	-2.2635	2.5127e-10	4.2024e-09	jgi.p|Morco1|491943	D-3-phosphoglycerate dehydrogenase 2	gi|1060928288|gb|ODM23583.1|	D-3-phosphoglycerate dehydrogenase 2 [Aspergillus cristatus]
gene_12042	30.1062	73.0146	221.044	254.585	1588.24	7377.02	-2.2156	2.5675e-10	4.2819e-09	jgi.p|Morco1|539643	S-adenosyl-L-methionine-dependent methyltransferase	gi|615415953|ref|XP_007585067.1|	putative hnrnp arginine n-methyltransferase protein [Neofusicoccum parvum UCRNP2]
gene_2583	16.9989	38.1556	124.592	133.66	643.865	3066.58	-2.2518	2.5668e-10	4.2819e-09	jgi.p|Morco1|542742	Ribose 5-phosphate isomerase	gi|821072491|gb|KKY27455.1|	putative ribose 5-phosphate isomerase a [Phaeomoniella chlamydospora]
gene_12121	22.8591	41.8172	161.162	159.854	1495.99	6908.63	-2.2073	2.5985e-10	4.3276e-09	jgi.p|Morco1|568281	expressed protein	gi|1040500127|gb|OBT41969.1|	hypothetical protein VE00_06626 [Pseudogymnoascus sp. WSF 3629]
gene_13674	0.350708	2.41111	51.2027	41.99	20.3813	532.755	-4.7082	2.616e-10	4.3505e-09	jgi.p|Morco1|540642	expressed protein	gi|1021538471|gb|KZN85829.1|	putative tyrosinase-like protein [Penicillium chrysogenum]
gene_4922	0.605958	1.65691	8.1698	8.79074	41.8814	278.572	-2.7337	2.6284e-10	4.365e-09	jgi.p|Morco1|534742	expressed protein	gi|682358767|gb|KFY47728.1|	hypothetical protein V496_10483 [Pseudogymnoascus pannorum VKM F-4515 (FW-2607)]
gene_4684	27.2287	54.7927	190.273	193.083	1335.76	6228.72	-2.2213	2.7292e-10	4.526e-09	jgi.p|Morco1|604521	hypothetical protein	gi|628062006|ref|XP_007696725.1|	hypothetical protein COCSADRAFT_110230 [Bipolaris sorokiniana ND90Pr]
gene_6085	63.2824	132.337	476.376	488.42	6556.26	29603.4	-2.1748	2.7566e-10	4.565e-09	jgi.p|Morco1|553408	hypothetical protein	gi|667835784|ref|XP_007782061.1|	aminopeptidase [Coniosporium apollinis CBS 100218]
gene_1854	38.8591	90.69	284.729	309.643	2816.35	12955.1	-2.2016	2.77e-10	4.5809e-09	jgi.p|Morco1|532419	adenosine kinase	gi|813212784|dbj|GAO47828.1|	hypothetical protein G7K_2026-t1 [Saitoella complicata NRRL Y-17804]
gene_5918	69.5267	131.68	0.234413	0.713937	1926.42	9.77456	7.6227	2.8577e-10	4.7193e-09	jgi.p|Morco1|545084	hypothetical protein	-	-
gene_3633	2.46024	2.84471	0.333798	0.184841	154.898	19.555	2.9857	2.9808e-10	4.9156e-09	jgi.p|Morco1|519551	S-adenosyl-L-methionine-dependent methyltransferase	gi|531978167|gb|EQL28754.1|	hypothetical protein BDFG_08535 [Blastomyces dermatitidis ATCC 26199]
gene_1968	13.2595	24.4957	86.8326	94.7004	1011.14	4710.63	-2.2199	3.0518e-10	5.0257e-09	jgi.p|Morco1|532497	Probable Xaa-Pro aminopeptidase P	gi|682304787|gb|KFY15244.1|	hypothetical protein V492_02131 [Pseudogymnoascus pannorum VKM F-4246]
gene_7497	64.806	40.3654	12.0908	9.25863	662.903	120.88	2.4552	3.112e-10	5.1177e-09	jgi.p|Morco1|208505	expressed protein	-	-
gene_2463	52.9917	115.812	432.866	375.2	2951.88	13362.1	-2.1784	3.1188e-10	5.1218e-09	jgi.p|Morco1|517970	Clavaminate synthase-like protein	gi|915053129|ref|XP_013257947.1|	hypothetical protein A1O9_08107 [Exophiala aquamarina CBS 119918]
gene_3808	179.698	151.612	48.1015	42.0096	9826.96	2356.19	2.0603	3.125e-10	5.1248e-09	jgi.p|Morco1|51136	expressed protein	gi|156066049|ref|XP_001598946.1|	hypothetical protein SS1G_01036 [Sclerotinia sclerotiorum 1980]
gene_3414	11.3407	21.5534	74.518	85.237	304.968	1503.36	-2.3015	3.1592e-10	5.1737e-09	jgi.p|Morco1|582523	hypothetical protein	-	-
gene_1396	26.731	17.5829	5.85215	4.02466	409.501	76.3774	2.4226	3.2689e-10	5.3459e-09	jgi.p|Morco1|562069	hypothetical protein	-	-
gene_657	99.4414	113.71	24.1388	24.8512	1110.66	247.4	2.1665	3.3405e-10	5.4554e-09	jgi.p|Morco1|476911	EF-hand	gi|595785286|ref|XP_007271186.1|	EF-hand [Fomitiporia mediterranea MF3/22]
gene_2195	14.2538	39.5628	146.146	130.637	953.04	4261.4	-2.1607	3.5024e-10	5.7118e-09	jgi.p|Morco1|542461	FAD dependent oxidoreductase	gi|952555146|dbj|GAQ03610.1|	putative oxidoreductase C1F5.03c [Aspergillus lentulus]
gene_6893	82.9242	55.5677	17.9708	17.6192	2061.31	487.161	2.0811	3.6363e-10	5.9221e-09	jgi.p|Morco1|488252	MFS general substrate transporter	gi|910297648|gb|KNG89182.1|	putative MFS glucose transporter [Aspergillus nomius NRRL 13137]
gene_3600	16.7806	30.6929	111.566	116.677	1057.23	4871.14	-2.204	3.6823e-10	5.9888e-09	jgi.p|Morco1|519494	Tyrosine tRNA ligase	gi|325096254|gb|EGC49564.1|	tyrosyl-tRNA synthetase [Histoplasma capsulatum H88]
gene_9518	66.1004	66.8457	16.7359	15.6279	2797.88	668.376	2.0656	3.8468e-10	6.2477e-09	jgi.p|Morco1|281345	expressed protein	gi|751745309|gb|KIM93505.1|	hypothetical protein OIDMADRAFT_61439 [Oidiodendron maius Zn]
gene_5691	173.568	120.65	686.214	793.727	3023.87	14154.8	-2.2268	3.9868e-10	6.4661e-09	jgi.p|Morco1|573631	expressed protein	gi|549044987|emb|CCX33701.1|	Protein of unknown function [Pyronema omphalodes CBS 100304]
gene_7200	31.5851	30.1491	150.691	170.936	356.896	1742.03	-2.2872	4.083e-10	6.613e-09	jgi.p|Morco1|476756	Ankyrin	gi|452001455|gb|EMD93914.1|	hypothetical protein COCHEDRAFT_1078235, partial [Bipolaris maydis C5]
gene_7362	199.994	535.17	1750.78	1649.75	7640.11	33870.7	-2.1484	4.1591e-10	6.7271e-09	jgi.p|Morco1|536417	Translation initiation factor eIF-5A	gi|749877627|gb|KIJ47369.1|	hypothetical protein M422DRAFT_28977 [Sphaerobolus stellatus SS14]
gene_7242	31.6955	63.782	205.554	215.895	1576.7	7258.83	-2.2028	4.1967e-10	6.7785e-09	jgi.p|Morco1|553769	expressed protein	gi|663444364|emb|CDR39511.1|	CYFA0S03e04214g1_1 [Cyberlindnera fabianii]
gene_10111	345.685	243.831	73.1761	79.9609	2812.61	678.172	2.0522	4.2257e-10	6.816e-09	jgi.p|Morco1|298170	expressed protein	-	-
gene_9957	2.27591	2.36921	13.5022	14.4268	98.4736	545.988	-2.4711	4.3125e-10	6.9466e-09	jgi.p|Morco1|492106	expressed protein	gi|818156378|gb|KKO97617.1|	hypothetical protein THAR02_10285, partial [Trichoderma harzianum]
gene_6526	14.2681	13.2978	3.21238	2.77206	680.181	145.979	2.2202	4.389e-10	7.0602e-09	jgi.p|Morco1|487644	rhamnogalacturonate lyase B	gi|358367530|dbj|GAA84149.1|	rhamnogalacturonate lyase B [Aspergillus kawachii IFO 4308]
gene_8201	16.5383	23.5734	97.1722	102.813	1325.18	6019.95	-2.1836	4.5949e-10	7.3712e-09	jgi.p|Morco1|575612	expressed protein	gi|640914836|gb|KDN59797.1|	hypothetical protein CSUB01_09521 [Colletotrichum sublineola]
gene_5497	44.741	28.3265	7.17304	7.56773	452.669	92.3441	2.2934	4.6278e-10	7.4138e-09	jgi.p|Morco1|475997	hypothetical protein	gi|671146091|ref|XP_008712329.1|	hypothetical protein HMPREF1541_09433 [Cyphellophora europaea CBS 101466]
gene_10946	22.1428	21.6761	4.04386	3.54189	243.691	38.9395	2.6457	4.7136e-10	7.5411e-09	jgi.p|Morco1|477910	alpha/beta-Hydrolase	gi|597586969|ref|XP_007296541.1|	cutinase [Marssonina brunnea f. sp. 'multigermtubi' MB_m1]
gene_8822	8.6857	20.2735	68.2352	73.0981	1685.23	7477.92	-2.1497	4.7402e-10	7.5733e-09	jgi.p|Morco1|576141	Thiamin diphosphate-binding fold	gi|1040557744|gb|OBT93233.1|	sulfite reductase hemoprotein beta-component [Pseudogymnoascus verrucosus]
gene_6884	1.43099	4.39199	51.5868	40.9445	189.223	2417.08	-3.6751	4.9603e-10	7.9144e-09	jgi.p|Morco1|545730	expressed protein	gi|1046770934|gb|OCK79376.1|	hypothetical protein K432DRAFT_330298 [Lepidopterella palustris CBS 459.81]
gene_10910	1.91818	2.89141	16.2105	14.4766	78.1136	439.427	-2.492	4.9908e-10	7.9522e-09	jgi.p|Morco1|527976	FAD dependent oxidoreductase	gi|552914096|gb|ERZ99377.1|	hypothetical protein GLOINDRAFT_339107 [Rhizophagus irregularis DAOM 181602]
gene_1746	185.533	179.981	46.7808	44.346	6083.05	1504.17	2.0158	5.0716e-10	8.07e-09	jgi.p|Morco1|602526	Yip1-domain containing protein	gi|662506250|gb|KEQ63861.1|	Yip1-domain-containing protein [Aureobasidium melanogenum CBS 110374]
gene_6502	91.5478	82.8841	26.1588	19.819	2174.1	510.133	2.0915	5.1062e-10	8.1032e-09	jgi.p|Morco1|160605	hypothetical protein	-	-
gene_13217	3811.46	2497.99	622.226	721.87	12575.9	3120.72	2.0107	5.3457e-10	8.4719e-09	jgi.p|Morco1|579686	hypothetical protein	gi|953414450|ref|XP_014549632.1|	4F5 domain protein, partial [Metarhizium brunneum ARSEF 3297]
gene_4605	35.4224	68.4962	234.224	254.247	2938.99	13078.8	-2.1538	5.4093e-10	8.5612e-09	jgi.p|Morco1|534504	Xanthine/uracil permease	gi|909994631|gb|KNG52057.1|	purine permease [Stemphylium lycopersici]
gene_11401	34.0175	56.6052	222.932	202.738	1464.21	6611.83	-2.1749	5.4661e-10	8.6395e-09	jgi.p|Morco1|528487	class II aldolase/adducin domain-containing protein	gi|910289022|gb|KNG81075.1|	class II aldolase/adducin domain protein [Aspergillus nomius NRRL 13137]
gene_12886	18.9447	35.2549	117.992	129.938	2397.94	10769.2	-2.167	5.5447e-10	8.7519e-09	jgi.p|Morco1|495939	Pkinase-domain containing protein	gi|330917625|ref|XP_003297887.1|	hypothetical protein PTT_08443 [Pyrenophora teres f. teres 0-1]
gene_5715	4.44831	3.49708	0.507593	0.58253	157.785	20.3563	2.9544	5.7554e-10	9.0725e-09	jgi.p|Morco1|522177	AP endonuclease	gi|915705570|ref|XP_013348146.1|	hypothetical protein AUEXF2481DRAFT_35521 [Aureobasidium subglaciale EXF-2481]
gene_4235	165.538	174.236	45.1828	43.7885	4100.33	992.709	2.0463	5.8091e-10	9.1373e-09	jgi.p|Morco1|604227	proliferating cell nuclear antigen	gi|549051427|emb|CCX30766.1|	Similar to Proliferating cell nuclear antigen; acc. no. Q03392 [Pyronema omphalodes CBS 100304]
gene_12748	36.7214	42.3071	7.20414	7.50913	1273.16	309.944	2.0383	5.812e-10	9.1373e-09	jgi.p|Morco1|568611	expressed protein	gi|821061509|gb|KKY16947.1|	putative integral membrane protein [Diplodia seriata]
gene_13540	5.08459	5.38713	24.4948	26.5315	299.272	1466.52	-2.2929	5.903e-10	9.2556e-09	jgi.p|Morco1|580043	hypothetical protein	gi|517325368|emb|CCT75232.1|	uncharacterized protein FFUJ_11254 [Fusarium fujikuroi IMI 58289]
gene_9901	0.634476	0.857451	5.41646	4.29944	36.5204	255.825	-2.8084	5.8993e-10	9.2556e-09	jgi.p|Morco1|510248	Amino acid permease-associated region	gi|719932267|gb|KGY15127.1|	hypothetical protein PABG_11906 [Paracoccidioides brasiliensis Pb03]
gene_7594	19.6618	11.9791	2.9536	2.73396	317.042	47.3153	2.7443	6.0692e-10	9.491e-09	jgi.p|Morco1|488936	Arabinanase/levansucrase/invertase	gi|1024097220|gb|KZV88590.1|	arabinosidase [Exidia glandulosa HHB12029]
gene_7641	2.23962	3.86556	17.0065	17.8324	122.34	631.998	-2.369	6.2768e-10	9.7897e-09	jgi.p|Morco1|606348	expressed protein	gi|752367448|gb|KIO25260.1|	hypothetical protein M407DRAFT_210776 [Tulasnella calospora MUT 4182]
gene_1012	30.7974	45.4314	167.444	171.502	2490.98	11284.7	-2.1796	6.3798e-10	9.9372e-09	jgi.p|Morco1|499383	expressed protein	gi|682292048|gb|KFY08025.1|	hypothetical protein V492_06605 [Pseudogymnoascus pannorum VKM F-4246]
gene_7630	0.873795	19.4769	108.929	83.1121	486.578	3748.67	-2.9456	6.4178e-10	9.9831e-09	jgi.p|Morco1|606341	MFS general substrate transporter	gi|682429176|gb|KFY95628.1|	hypothetical protein V498_03251 [Pseudogymnoascus pannorum VKM F-4517 (FW-2822)]
gene_13254	1.92462	2.43017	12.0243	16.256	64.4959	378.249	-2.5521	6.5761e-10	1.0216e-08	jgi.p|Morco1|496371	Protein kinase-like protein	gi|667646691|ref|XP_008595177.1|	protein kinase, putative [Beauveria bassiana ARSEF 2860]
gene_10909	11.3535	19.0855	73.8112	76.575	353.966	1660.17	-2.2296	6.6013e-10	1.0242e-08	jgi.p|Morco1|493406	alpha/beta-Hydrolase	gi|816342960|gb|KKK20345.1|	hypothetical protein AOCH_001784 [Aspergillus ochraceoroseus]
gene_2101	113.272	102.01	25.6872	25.7812	2591.99	641.131	2.0154	6.7842e-10	1.0512e-08	jgi.p|Morco1|500936	histone H3-like centromeric protein cse-4	gi|685872571|ref|XP_009263318.1|	hypothetical protein FPSE_11926 [Fusarium pseudograminearum CS3096]
gene_1247	133.929	89.4544	13.6924	14.0599	6833.34	1323.88	2.3678	6.8415e-10	1.0586e-08	jgi.p|Morco1|602166	DUF590-domain containing protein	gi|1046784577|gb|OCK92328.1|	DUF590-domain-containing protein [Cenococcum geophilum 1.58]
gene_932	3.0624	5.44719	28.397	20.6357	215.951	1078.15	-2.3198	6.9249e-10	1.0701e-08	jgi.p|Morco1|480345	MFS general substrate transporter	gi|682361750|gb|KFY49315.1|	hypothetical protein V496_10099 [Pseudogymnoascus pannorum VKM F-4515 (FW-2607)]
gene_8479	11627.1	10524.3	2813.47	2725.17	142720	36719.1	1.9586	7.2403e-10	1.1174e-08	jgi.p|Morco1|537267	Histone-fold-containing protein	gi|1020428501|gb|KZL65057.1|	histone H3, partial [Colletotrichum tofieldiae]
gene_3023	120.388	94.5169	21.8863	21.0513	6467.78	1732.17	1.9007	7.6841e-10	1.1828e-08	jgi.p|Morco1|603400	expressed protein	gi|154309724|ref|XP_001554195.1|	hypothetical protein BC1G_07332 [Botrytis cinerea B05.10]
gene_9265	1.24911	2.35635	11.147	11.3715	59.8103	351.983	-2.557	7.6999e-10	1.1837e-08	jgi.p|Morco1|537773	S-adenosyl-L-methionine-dependent methyltransferase	gi|628212525|ref|XP_007713517.1|	hypothetical protein COCCADRAFT_27255 [Bipolaris zeicola 26-R-13]
gene_90	0.252332	0.587295	4.85524	4.54994	10.1412	117.728	-3.5372	7.8819e-10	1.2085e-08	jgi.p|Morco1|561227	Metallo-hydrolase/oxidoreductase	gi|751027906|gb|KIK69598.1|	hypothetical protein GYMLUDRAFT_33970 [Gymnopus luxurians FD-317 M1]
gene_1478	48.2533	37.6214	12.136	10.4598	1950.2	469.33	2.055	7.9506e-10	1.2175e-08	jgi.p|Morco1|532145	expressed protein	gi|296828126|ref|XP_002851279.1|	tetratricopeptide repeat domain-containing protein [Arthroderma otae CBS 113480]
gene_6762	8.35627	4.42123	0.16614	0.168668	100.044	4.49971	4.4747	8.0967e-10	1.2382e-08	jgi.p|Morco1|558860	hypothetical protein	gi|1025681794|gb|OAA69099.1|	covalently-linked cell wall protein [Isaria fumosorosea ARSEF 2679]
gene_4209	0.217751	0.200495	3.39791	3.36546	6.66473	97.4543	-3.8701	8.1159e-10	1.2396e-08	jgi.p|Morco1|557889	expressed protein	gi|748506705|ref|XP_011111800.1|	hypothetical protein H072_5997 [Dactylellina haptotyla CBS 200.50]
gene_12809	31.0762	24.6806	128.951	128.296	1763.43	8095.24	-2.1987	8.2176e-10	1.2535e-08	jgi.p|Morco1|540170	expressed protein	gi|159124401|gb|EDP49519.1|	hypothetical protein AFUB_075490 [Aspergillus fumigatus A1163]
gene_12137	154.649	135.023	34.7814	35.2097	3847.44	976.309	1.9785	8.4825e-10	1.2922e-08	jgi.p|Morco1|539719	hypothetical protein	gi|915695924|ref|XP_013344859.1|	hypothetical protein AUEXF2481DRAFT_4145 [Aureobasidium subglaciale EXF-2481]
gene_944	268.695	266.534	81.5674	71.5758	19718	4883.22	2.0136	8.8701e-10	1.3495e-08	jgi.p|Morco1|499287	family 4 carbohydrate esterase	gi|1020442754|gb|KZL77994.1|	glycoside hydrolase family 3 protein [Colletotrichum tofieldiae]
gene_3565	64.0412	40.5924	8.65619	10.1728	1837.99	391.528	2.2309	8.8992e-10	1.3522e-08	jgi.p|Morco1|563456	hypothetical protein	gi|261192833|ref|XP_002622823.1|	conserved hypothetical protein [Blastomyces gilchristii SLH14081]
gene_3720	13.0963	16.3642	2.31227	3.22335	378.994	74.6054	2.3448	9.1393e-10	1.3869e-08	jgi.p|Morco1|603876	expressed protein	-	-
gene_1153	1.42233	3.21774	10.9307	11.7993	468.651	2097.77	-2.1623	9.2165e-10	1.395e-08	jgi.p|Morco1|531893	hypothetical protein	gi|225681357|gb|EEH19641.1|	hypothetical protein PABG_01900 [Paracoccidioides brasiliensis Pb03]
gene_6278	7.63694	16.8709	143.459	129.42	288.175	2610.15	-3.1791	9.2142e-10	1.395e-08	jgi.p|Morco1|535726	NAD(P)-binding protein	gi|969883329|gb|KUF00519.1|	hypothetical protein TGAM01_05038 [Trichoderma gamsii]
gene_5483	23.6091	23.8181	112.93	115.962	1132.1	5091.77	-2.1692	9.375e-10	1.4172e-08	jgi.p|Morco1|505364	Actin-like ATPase domain-containing protein	gi|770397298|gb|KJK83268.1|	hypothetical protein H634G_01397 [Metarhizium anisopliae BRIP 53293]
gene_2507	214.82	216.05	55.1485	56.2087	8723.01	2211.73	1.9797	9.4835e-10	1.4317e-08	jgi.p|Morco1|501416	hypothetical protein	gi|682345311|gb|KFY38756.1|	hypothetical protein V495_06403 [Pseudogymnoascus pannorum VKM F-4514 (FW-929)]
gene_933	2.87644	15.2951	164.061	133.751	130.36	1692.56	-3.6986	9.6196e-10	1.4504e-08	jgi.p|Morco1|191726	hypothetical protein	gi|902265849|emb|CRL30703.1|	Cation transporter [Penicillium camemberti]
gene_4774	60.6808	47.4153	8.76301	12.5303	2421.59	639.47	1.921	9.6622e-10	1.455e-08	jgi.p|Morco1|552829	Glycoside hydrolase	gi|587685801|gb|EWZ32406.1|	trehalose-6-phosphate hydrolase [Fusarium oxysporum Fo47]
gene_6759	137.564	86.1505	27.0642	25.1792	1162.87	256.498	2.1807	9.846e-10	1.4808e-08	jgi.p|Morco1|488131	expressed protein	gi|909986815|gb|KNG44462.1|	mtdna inheritance protein dml1 [Stemphylium lycopersici]
gene_12271	78.1582	180.167	674.582	626.908	1104.45	4726.13	-2.0973	1.0291e-09	1.5457e-08	jgi.p|Morco1|578896	hypothetical protein	gi|1024757992|gb|KZZ96975.1|	Ribosomal protein YMR-31, mitochondrial [Ascosphaera apis ARSEF 7405]
gene_8384	177.406	214.5	55.4734	47.5859	7680.71	1921.68	1.9989	1.0595e-09	1.5893e-08	jgi.p|Morco1|525134	Phosphoglycerate mutase-like protein	gi|607936518|gb|EZF69997.1|	hypothetical protein H105_07686 [Trichophyton soudanense CBS 452.61]
gene_4748	8.9226	23.0553	71.3862	76.132	405.097	1830.68	-2.176	1.0678e-09	1.5977e-08	jgi.p|Morco1|552817	NAD(P)-binding protein	gi|701691973|gb|EEH33772.2|	methylenetetrahydrofolate dehydrogenase [Paracoccidioides lutzii Pb01]
gene_5675	1.21452	2.39188	9.54241	10.4024	108.167	556.71	-2.3637	1.0765e-09	1.6087e-08	jgi.p|Morco1|564736	iron transport multicopper oxidase FET3	gi|615402599|ref|XP_007580790.1|	putative iron transport multicopper oxidase fet3 precursor protein [Neofusicoccum parvum UCRNP2]
gene_7893	31.7496	34.4061	141.723	148.087	1178.7	5356.39	-2.1841	1.0819e-09	1.6128e-08	jgi.p|Morco1|489367	Cysteine proteinase	gi|171695010|ref|XP_001912429.1|	hypothetical protein [Podospora anserina S mat+]
gene_13351	0.906108	1.09315	11.4265	12.0151	71.6296	695.059	-3.2785	1.0807e-09	1.6128e-08	jgi.p|Morco1|609780	expressed protein	-	-
gene_205	112.999	227.912	718.375	745.756	11329.3	49041.5	-2.1139	1.118e-09	1.6644e-08	jgi.p|Morco1|5681	expressed protein	gi|996649405|gb|KXH67232.1|	bZIP transcription factor [Colletotrichum salicis]
gene_10695	172.882	669.207	1914.58	1780.43	22557.8	94482.5	-2.0664	1.1215e-09	1.6655e-08	jgi.p|Morco1|608239	Aldehyde dehydrogenase	gi|154310767|ref|XP_001554714.1|	hypothetical protein BC1G_06362 [Botrytis cinerea B05.10]
gene_10831	29.642	62.5072	216.429	213.796	682.163	3005.81	-2.1396	1.1206e-09	1.6655e-08	jgi.p|Morco1|538841	expressed protein	-	-
gene_4025	11.8588	10.2817	0.908801	1.41108	182.009	29.4737	2.6265	1.1748e-09	1.7424e-08	jgi.p|Morco1|543777	expressed protein	-	-
gene_8495	101.03	94.4439	27.6811	21.7285	1508.3	364.202	2.0501	1.2607e-09	1.8675e-08	jgi.p|Morco1|537279	hypothetical protein	-	-
gene_187	129.452	110.6	26.0396	27.4924	5876.06	1565.75	1.908	1.2649e-09	1.8713e-08	jgi.p|Morco1|514920	ATP-NAD kinase	gi|915190915|ref|XP_013320652.1|	hypothetical protein PV05_00313 [Exophiala xenobiotica]
gene_11832	335.67	346.452	86.7725	88.1603	4513.06	1146.75	1.9766	1.3077e-09	1.9323e-08	jgi.p|Morco1|555479	hypothetical protein	gi|751749826|gb|KIM98009.1|	hypothetical protein OIDMADRAFT_105458 [Oidiodendron maius Zn]
gene_7970	7.69041	12.0119	42.2925	50.0088	448.408	2029.09	-2.1779	1.3155e-09	1.9413e-08	jgi.p|Morco1|536843	DAHP synthetase	gi|1027165487|gb|OAG25854.1|	phospho-2-dehydro-3-deoxyheptonate aldolase [Alternaria alternata]
gene_1116	738.381	755.979	145.711	170.71	10554.9	2848.38	1.8897	1.3241e-09	1.9516e-08	jgi.p|Morco1|570077	expressed protein	gi|759207203|gb|KIV84549.1|	hypothetical protein PV11_00323 [Exophiala sideris]
gene_3563	149.945	131.886	14.8257	20.9312	7337.83	1681.52	2.1256	1.3284e-09	1.9555e-08	jgi.p|Morco1|557615	Glutamate decarboxylase	gi|627820477|ref|XP_007683078.1|	hypothetical protein COCMIDRAFT_81931 [Bipolaris oryzae ATCC 44560]
gene_5894	0.982414	1.03334	0	0.036905	49.0023	0.986809	5.6339	1.3371e-09	1.9658e-08	jgi.p|Morco1|545069	hypothetical protein	gi|1040523887|gb|OBT61013.1|	hypothetical protein VE03_09603 [Pseudogymnoascus sp. 23342-1-I1]
gene_1483	168.176	94.2223	13.1445	10.0424	3398.2	333.829	3.3476	1.4357e-09	2.1081e-08	jgi.p|Morco1|562134	Yippee-domain containing protein	gi|973785489|gb|KUM59323.1|	hypothetical protein ACN42_g7812 [Penicillium freii]
gene_5673	1.96946	5.16462	22.4285	23.0831	62.7274	346.878	-2.4673	1.4495e-09	2.1258e-08	jgi.p|Morco1|605171	hypothetical protein	gi|827056975|ref|XP_008090109.1|	hypothetical protein GLRG_01233 [Colletotrichum graminicola M1.001]
gene_489	14.2278	11.7903	64.7365	64.072	885.717	3926.38	-2.1483	1.4682e-09	2.1505e-08	jgi.p|Morco1|561489	expressed protein	gi|759245792|gb|KIW22462.1|	hypothetical protein PV07_12346 [Cladophialophora immunda]
gene_8930	2.92747	3.66575	14.3065	16.8824	190.295	929.569	-2.2883	1.4769e-09	2.1606e-08	jgi.p|Morco1|537545	expressed protein	gi|748553973|dbj|GAM40219.1|	hypothetical protein TCE0_038f12395 [Talaromyces cellulolyticus]
gene_11459	392.947	376.473	92.449	101.037	13948.6	3671.12	1.9258	1.5202e-09	2.2212e-08	jgi.p|Morco1|494051	aminopeptidase I	gi|966763837|dbj|GAQ43871.1|	aspartyl aminopeptidase [Aspergillus niger]
gene_6804	2.0612	1.73661	0.197405	0.145752	92.9276	7.77293	3.5796	1.5343e-09	2.2389e-08	jgi.p|Morco1|605819	expressed protein	-	-
gene_6566	7.88733	12.7636	51.6768	52.1882	307.111	1387.11	-2.1753	1.5566e-09	2.2687e-08	jgi.p|Morco1|605755	Carbon-nitrogen hydrolase	gi|169770359|ref|XP_001819649.1|	nitrilase [Aspergillus oryzae RIB40]
gene_5757	8.25184	14.4136	47.3186	61.1248	500.159	2208	-2.1423	1.5682e-09	2.2828e-08	jgi.p|Morco1|535346	Homoserine O-acetyltransferase	gi|1040503282|gb|OBT45076.1|	hypothetical protein VE00_05171 [Pseudogymnoascus sp. WSF 3629]
gene_8014	19.9732	58.2805	183.33	177.358	1114.01	4690.01	-2.0738	1.5919e-09	2.3144e-08	jgi.p|Morco1|566010	Translation initiation factor eIF3 subunit	gi|330916807|ref|XP_003297569.1|	hypothetical protein PTT_08015 [Pyrenophora teres f. teres 0-1]
gene_10441	77.5623	50.2338	13.3997	15.171	4943.45	1259.95	1.9722	1.6236e-09	2.3576e-08	jgi.p|Morco1|567355	expressed protein	gi|1046796724|gb|OCL03924.1|	hypothetical protein AOQ84DRAFT_325150, partial [Glonium stellatum]
gene_3852	4.36635	9.30327	37.8788	32.5013	192.02	890.674	-2.2136	1.6681e-09	2.4193e-08	jgi.p|Morco1|533939	NAD(P)-binding protein	gi|326479058|gb|EGE03068.1|	short chain dehydrogenase/reductase [Trichophyton equinum CBS 127.97]
gene_2153	0.317946	0.844868	9.70417	12.9899	35.4017	567.68	-4.0032	1.6866e-09	2.4431e-08	jgi.p|Morco1|570887	Pectin lyase-like protein	gi|1018272031|gb|KZF24126.1|	glycoside hydrolase family 55 protein [Xylona heveae TC161]
gene_1105	81.0233	69.7325	17.7928	17.9912	930.692	222.188	2.0665	1.7251e-09	2.4958e-08	jgi.p|Morco1|479943	Hrf1	gi|682380070|gb|KFY63456.1|	hypothetical protein V496_03962 [Pseudogymnoascus pannorum VKM F-4515 (FW-2607)]
gene_4497	212.655	136.578	44.8987	48.9224	7678.51	2030.96	1.9187	1.7636e-09	2.5452e-08	jgi.p|Morco1|78923	expressed protein	gi|633043292|gb|KDB20713.1|	hypothetical protein H109_07337 [Trichophyton interdigitale MR816]
gene_6104	49.8241	69.3284	275.1	267.836	3260.3	13899.4	-2.0919	1.763e-09	2.5452e-08	jgi.p|Morco1|535605	MFS general substrate transporter	gi|1046766432|gb|OCK75213.1|	MFS general substrate transporter [Lepidopterella palustris CBS 459.81]
gene_7935	52.4882	49.5087	13.1037	11.4999	1138.37	275.874	2.0449	1.7828e-09	2.5676e-08	jgi.p|Morco1|524512	thymocyte nuclear protein 1-like	gi|824365173|gb|KLJ07889.1|	hypothetical protein EMPG_16637 [Emmonsia parva UAMH 139]
gene_1392	7.60514	33.5965	166.044	211.211	967.049	9586.88	-3.3094	1.7835e-09	2.5676e-08	jgi.p|Morco1|516592	Bicupin%2C oxalate decarboxylase/oxidase	gi|154316791|ref|XP_001557716.1|	hypothetical protein BC1G_03813 [Botrytis cinerea B05.10]
gene_5449	2.80944	3.94996	16.1072	17.5815	164.11	795.21	-2.2767	1.7984e-09	2.586e-08	jgi.p|Morco1|505309	MFS general substrate transporter	gi|1046773045|gb|OCK81400.1|	high affinity nicotinic acid plasma membrane permease-like protein [Lepidopterella palustris CBS 459.81]
gene_5418	422.039	919.776	2626.71	2880.9	22849	96745.4	-2.0821	1.8856e-09	2.7081e-08	jgi.p|Morco1|535098	Glutamine synthetase	gi|597578963|ref|XP_007292538.1|	glutamine synthetase [Marssonina brunnea f. sp. 'multigermtubi' MB_m1]
gene_1729	1475.99	2211.86	97.4102	88.2483	42059.4	2714.28	3.9538	1.894e-09	2.7168e-08	jgi.p|Morco1|551483	Metalloproteases (zincins)	gi|829156418|gb|KLP22560.1|	uncharacterized protein LW94_9417 [Fusarium fujikuroi]
gene_9023	14.5495	9.38995	3.26854	2.4887	408.653	83.3993	2.2928	1.9819e-09	2.8395e-08	jgi.p|Morco1|253994	transcription initiation protein	gi|682462204|gb|KFZ18065.1|	hypothetical protein V502_04318 [Pseudogymnoascus pannorum VKM F-4520 (FW-2644)]
gene_968	2.94479	42.5004	284.961	263.84	683.538	9134.19	-3.7402	2.0355e-09	2.9127e-08	jgi.p|Morco1|556462	NAD(P)-binding protein	gi|628200923|ref|XP_007710893.1|	hypothetical protein COCCADRAFT_35591 [Bipolaris zeicola 26-R-13]
gene_13466	2.09103	2.37581	12.1418	11.9277	110.775	562.499	-2.3442	2.0909e-09	2.9884e-08	jgi.p|Morco1|514161	Ankyrin	gi|973327765|gb|KUL87660.1|	hypothetical protein ZTR_05799 [Talaromyces verruculosus]
gene_1857	0.208956	2.89558	13.1567	17.1811	77.3991	805.491	-3.3795	2.1067e-09	3.0073e-08	jgi.p|Morco1|500566	putative methionine permease	gi|1032427595|gb|OAP56068.1|	hypothetical protein AYL99_09247 [Fonsecaea erecta]
gene_13718	1.10029	0.6447	12.5251	12.1745	8.54068	103.628	-3.6009	2.115e-09	3.0155e-08	jgi.p|Morco1|464708	Ankyrin	gi|682426510|gb|KFY93812.1|	hypothetical protein V500_03521 [Pseudogymnoascus pannorum VKM F-4518 (FW-2643)]
gene_5681	4.87457	5.17089	0.270559	0.494415	82.0463	6.01643	3.7695	2.1251e-09	3.0262e-08	jgi.p|Morco1|564740	expressed protein	-	-
gene_10921	33.945	54.1999	201.765	197.6	1055.87	4514.46	-2.0961	2.1329e-09	3.0337e-08	jgi.p|Morco1|567627	Isochorismatase hydrolase	gi|751759182|gb|KIN07355.1|	hypothetical protein OIDMADRAFT_16096 [Oidiodendron maius Zn]
gene_4952	3.15883	3.9153	0	0	58.2055	2.79195	4.3818	2.1441e-09	3.0459e-08	jgi.p|Morco1|604709	NAD(P)-binding protein	gi|398405514|ref|XP_003854223.1|	hypothetical protein MYCGRDRAFT_92079 [Zymoseptoria tritici IPO323]
gene_9266	0.93264	1.48551	8.56807	7.62561	37.837	242.061	-2.6775	2.1605e-09	3.0655e-08	jgi.p|Morco1|509651	alpha/beta-Hydrolase	gi|915176423|ref|XP_013332559.1|	Alpha/beta hydrolase [Rasamsonia emersonii CBS 393.64]
gene_9545	5.00838	8.86873	31.4472	32.4547	178.958	853.819	-2.2543	2.1759e-09	3.0837e-08	jgi.p|Morco1|537993	dienelactone hydrolase	gi|599156257|gb|EYE95418.1|	dienelactone hydrolase [Aspergillus ruber CBS 135680]
gene_4263	50.588	105.778	316.668	356.632	4273.91	17877	-2.0645	2.2298e-09	3.1563e-08	jgi.p|Morco1|534237	Heat shock protein 70	gi|212541428|ref|XP_002150869.1|	Hsp70 chaperone (HscA), putative [Talaromyces marneffei ATCC 18224]
gene_2653	3.79721	8.35772	27.001	27.0048	232.211	1071.57	-2.2062	2.2325e-09	3.1563e-08	jgi.p|Morco1|501676	NAD(P)-binding protein	gi|255931645|ref|XP_002557379.1|	Pc12g05320 [Penicillium rubens Wisconsin 54-1255]
gene_3518	74.2819	52.0777	16.7336	14.1283	1313	331.307	1.9866	2.3041e-09	3.2536e-08	jgi.p|Morco1|543417	expressed protein	gi|154277500|ref|XP_001539591.1|	predicted protein [Histoplasma capsulatum NAm1]
gene_8936	89.706	79.2644	20.2768	21.715	1802.73	459.914	1.9708	2.3275e-09	3.2827e-08	jgi.p|Morco1|509200	Spc24-domain containing protein	gi|212530204|ref|XP_002145259.1|	conserved hypothetical protein [Talaromyces marneffei ATCC 18224]
gene_13407	116.397	96.0322	2.9932	4.45359	5886.59	933.154	2.6572	2.3597e-09	3.3242e-08	jgi.p|Morco1|579896	hypothetical protein	gi|953422789|ref|XP_014553466.1|	hypothetical protein COCVIDRAFT_107581 [Bipolaris victoriae FI3]
gene_4888	9.46028	6.85961	0.735119	1.17276	135.911	18.2984	2.8929	2.436e-09	3.4275e-08	jgi.p|Morco1|564274	expressed protein	-	-
gene_1143	4.68881	5.63531	25.9202	23.5787	601.482	2602.02	-2.113	2.4425e-09	3.4326e-08	jgi.p|Morco1|570095	expressed protein	gi|549056868|emb|CCX04403.1|	Similar to hypothetical protein [Tuber melanosporum Mel28]; acc. no. XP_002835969 [Pyronema omphalodes CBS 100304]
gene_6193	2.68828	4.66489	16.5892	19.607	107.599	546.089	-2.3435	2.4715e-09	3.4693e-08	jgi.p|Morco1|506240	hypothetical protein	gi|671163177|ref|XP_008722055.1|	hypothetical protein G647_00430 [Cladophialophora carrionii CBS 160.54]
gene_8233	3.07519	9.55117	35.3839	34.9578	96.5371	476.561	-2.3035	2.5588e-09	3.5875e-08	jgi.p|Morco1|489946	MoaC-domain containing protein	gi|628065225|ref|XP_007697750.1|	hypothetical protein COCSADRAFT_112360 [Bipolaris sorokiniana ND90Pr]
gene_3764	10.0223	16.7321	61.952	60.0743	1055.79	4448.3	-2.0749	2.6019e-09	3.6418e-08	jgi.p|Morco1|552396	hypothetical protein	gi|594723046|gb|EXV05932.1|	ubiquitin carboxyl-terminal hydrolase family protein [Metarhizium robertsii]
gene_1454	51.1637	38.826	10.8828	10.9624	930.46	227.474	2.0322	2.644e-09	3.6937e-08	jgi.p|Morco1|602321	PC4-domain containing protein	gi|212532551|ref|XP_002146432.1|	RNA polymerase II transcriptional coactivator, putative [Talaromyces marneffei ATCC 18224]
gene_8126	4.96513	6.88078	33.6593	32.0527	156.692	735.293	-2.2304	2.6547e-09	3.7043e-08	jgi.p|Morco1|465811	Branched-chain amino acid aminotransferase II	gi|549047441|emb|CCX13247.1|	Similar to Putative branched-chain-amino-acid aminotransferase TOXF; acc. no. Q9Y885 [Pyronema omphalodes CBS 100304]
gene_5363	11.6067	15.8072	61.3134	61.4234	963.429	4119.12	-2.0961	2.7167e-09	3.7864e-08	jgi.p|Morco1|505208	glutaminyl-tRNA synthetase	gi|403239124|gb|AFR32099.1|	glutaminyl-tRNA synthase [Geotrichum candidum]
gene_12085	22.3203	36.4534	134.373	128.04	1758.17	7345.83	-2.0629	2.7698e-09	3.8558e-08	jgi.p|Morco1|512863	glutamyl-tRNA synthetase	gi|599150829|gb|EYE90323.1|	glutamyl-tRNA synthetase [Aspergillus ruber CBS 135680]
gene_10978	0.44676	1.97299	10.1392	9.53266	25.0755	175.786	-2.8095	2.7757e-09	3.8594e-08	jgi.p|Morco1|493525	hypothetical protein	gi|531864981|gb|EQL01948.1|	NACHT and WD40 domain protein [Ophiocordyceps sinensis CO18]
gene_6877	95.7569	101.717	17.8164	22.8979	1381.46	360.863	1.9367	2.8938e-09	4.0189e-08	jgi.p|Morco1|536066	expressed protein	-	-
gene_508	10.4173	10.9453	52.2171	48.3881	791.734	3392.9	-2.0994	2.903e-09	4.0269e-08	jgi.p|Morco1|586223	expressed protein	gi|398409106|ref|XP_003856018.1|	hypothetical protein MYCGRDRAFT_88924 [Zymoseptoria tritici IPO323]
gene_12017	6.64112	13.3762	49.337	43.1789	158.684	751.93	-2.2444	2.9154e-09	4.0394e-08	jgi.p|Morco1|539629	hypothetical protein	-	-
gene_5612	42.0614	45.9532	9.62132	9.8395	550.298	123.979	2.1501	2.9276e-09	4.0468e-08	jgi.p|Morco1|544858	expressed protein	gi|407919302|gb|EKG12553.1|	Heat shock protein Hsp20 [Macrophomina phaseolina MS6]
gene_4056	23.5704	55.6618	156.627	176.001	835.244	3654.44	-2.1294	2.9269e-09	4.0468e-08	jgi.p|Morco1|572400	hypothetical protein	gi|584416269|emb|CDM27969.1|	Basic-leucine zipper domain [Penicillium roqueforti FM164]
gene_5462	2.65106	3.88338	42.5918	33.5923	68.0671	653.502	-3.2632	2.9856e-09	4.1221e-08	jgi.p|Morco1|505329	hypothetical protein	gi|915685463|ref|XP_013341209.1|	hypothetical protein AUEXF2481DRAFT_68374 [Aureobasidium subglaciale EXF-2481]
gene_2809	87.4666	58.9919	17.5063	14.6862	2522.91	683.936	1.8832	3.0242e-09	4.1706e-08	jgi.p|Morco1|501842	hypothetical protein	gi|821500910|gb|KKZ58469.1|	hypothetical protein EMCG_00960 [Emmonsia crescens UAMH 3008]
gene_5265	1.94821	3.55776	16.5352	13.6251	99.9019	494.154	-2.3064	3.1284e-09	4.3093e-08	jgi.p|Morco1|486103	MFS general substrate transporter	gi|662503780|gb|KEQ61399.1|	MFS general substrate transporter [Aureobasidium melanogenum CBS 110374]
gene_13403	134.896	80.5569	19.0245	18.8223	4064.17	709.549	2.518	3.1513e-09	4.3358e-08	jgi.p|Morco1|540505	expressed protein	-	-
gene_12186	30.3136	53.7414	649.063	1038.05	2116.98	36694.4	-4.1155	3.1552e-09	4.336e-08	jgi.p|Morco1|578835	alcohol oxidase	gi|597573437|ref|XP_007289775.1|	alcohol oxidase p68 [Marssonina brunnea f. sp. 'multigermtubi' MB_m1]
gene_5484	28.3602	30.2911	134.713	128.683	1443.23	6118.48	-2.0839	3.2269e-09	4.4293e-08	jgi.p|Morco1|535141	expressed protein	gi|628275838|ref|XP_007731611.1|	hypothetical protein A1O3_03283 [Capronia epimyces CBS 606.96]
gene_10779	911.664	876.429	249.331	234.35	25014.5	6719.21	1.8964	3.3013e-09	4.5262e-08	jgi.p|Morco1|493187	Zn-dependent exopeptidase	gi|636593919|ref|XP_008028298.1|	hypothetical protein SETTUDRAFT_138436 [Setosphaeria turcica Et28A]
gene_5323	49.6631	99.1871	306.384	332.986	2510.48	10340.4	-2.0423	3.362e-09	4.5988e-08	jgi.p|Morco1|505151	Phosphoglycerate mutase-like protein	gi|821510599|gb|KKZ66809.1|	hypothetical protein EMCG_07498 [Emmonsia crescens UAMH 3008]
gene_3082	59.3728	85.3127	303.725	300.053	3607.62	15123.6	-2.0677	3.3587e-09	4.5988e-08	jgi.p|Morco1|543093	expressed protein	gi|1046792252|gb|OCK99974.1|	hypothetical protein K441DRAFT_537022 [Cenococcum geophilum 1.58]
gene_5689	87.3664	157.626	0.440836	0.805577	1245.76	18.7796	6.0517	3.4963e-09	4.7769e-08	jgi.p|Morco1|544917	expressed protein	gi|628302978|ref|XP_007759708.1|	hypothetical protein A1O7_07521 [Cladophialophora yegresii CBS 114405]
gene_5852	1.21905	1.79347	11.8144	13.356	57.0825	399.84	-2.8083	3.5264e-09	4.8125e-08	jgi.p|Morco1|487149	putative MFS sugar transporter	gi|255940274|ref|XP_002560906.1|	Pc16g05670 [Penicillium rubens Wisconsin 54-1255]
gene_9356	4.77399	3.82913	0.113057	0.286941	66.7377	4.01469	4.0551	3.5358e-09	4.8198e-08	jgi.p|Morco1|592979	hypothetical protein	-	-
gene_11660	5.91445	8.51971	34.0629	32.4323	908.807	3784.47	-2.058	3.761e-09	5.1207e-08	jgi.p|Morco1|549057	expressed protein	gi|1059600779|gb|ODH15088.1|	hypothetical protein ACO22_06474 [Paracoccidioides brasiliensis]
gene_11140	17.5035	27.5584	97.7645	95.3871	698.057	2969.05	-2.0886	3.8451e-09	5.2293e-08	jgi.p|Morco1|539015	Thioredoxin-like protein	gi|748485195|ref|XP_011107515.1|	hypothetical protein H072_1523 [Dactylellina haptotyla CBS 200.50]
gene_2753	256.39	251.677	73.1306	71.9287	6289.97	1655.6	1.9257	3.9556e-09	5.3733e-08	jgi.p|Morco1|533105	Inorganic phosphate transport PHO88	gi|1066283315|ref|XP_018035737.1|	inorganic phosphate transporter-like protein pho88 [Paraphaeosphaeria sporulosa]
gene_9104	2.48934	5.78416	26.3602	30.7131	155.311	1169.86	-2.9131	3.9662e-09	5.3815e-08	jgi.p|Morco1|566634	putative inositol oxygenase	gi|918812879|ref|XP_013427312.1|	inositol oxygenase 1 [Aureobasidium namibiae CBS 147.97]
gene_4072	0.818678	1.90545	9.57271	8.82646	40.5648	241.556	-2.5741	3.9987e-09	5.4194e-08	jgi.p|Morco1|484741	hypothetical protein	gi|682386621|gb|KFY68442.1|	hypothetical protein V496_01064 [Pseudogymnoascus pannorum VKM F-4515 (FW-2607)]
gene_3873	5.48814	7.94765	33.0063	33.8529	194.155	878.765	-2.1783	4.0742e-09	5.5154e-08	jgi.p|Morco1|557753	Tetrapyrrole biosynthesis%2C porphobilinogen synthase	gi|662504787|gb|KEQ62402.1|	delta-aminolevulinic acid dehydratase [Aureobasidium melanogenum CBS 110374]
gene_402	16.6951	34.0466	132.419	100.712	1075.77	4351.44	-2.0161	4.2033e-09	5.6836e-08	jgi.p|Morco1|550851	hypothetical protein	gi|667830096|ref|XP_007779217.1|	hypothetical protein W97_03128 [Coniosporium apollinis CBS 100218]
gene_6115	2350.11	1436.97	391.104	379.353	20137.8	4259.45	2.2412	4.2444e-09	5.7326e-08	jgi.p|Morco1|535615	expressed protein	-	-
gene_5386	5.14542	6.87307	33.6949	29.6089	134.534	632.683	-2.2335	4.3072e-09	5.8108e-08	jgi.p|Morco1|535082	HAD-like protein	gi|953436997|ref|XP_014560570.1|	hypothetical protein COCVIDRAFT_12640 [Bipolaris victoriae FI3]
gene_871	32.5348	43.7119	142.495	166.922	1222.07	5187.72	-2.0858	4.3276e-09	5.8316e-08	jgi.p|Morco1|499220	Aldo/keto reductase	gi|597579623|ref|XP_007292868.1|	putative aldo-keto reductase (AKR13) [Marssonina brunnea f. sp. 'multigermtubi' MB_m1]
gene_10625	10.5138	16.778	48.9262	65.6341	723.692	3075.11	-2.0872	4.3503e-09	5.8555e-08	jgi.p|Morco1|322148	MATE efflux family protein	gi|928532208|ref|XP_014084901.1|	hypothetical protein COCC4DRAFT_123487 [Bipolaris maydis ATCC 48331]
gene_11664	96.5689	146.423	558.527	509.576	2836.41	11542.8	-2.0249	4.5008e-09	6.0511e-08	jgi.p|Morco1|578405	expressed protein	gi|914764434|gb|KOC18243.1|	hypothetical protein AFLA70_59g003170 [Aspergillus flavus AF70]
gene_10832	4.1141	6.27806	41.487	34.7345	135.854	831.24	-2.6132	4.5644e-09	6.1297e-08	jgi.p|Morco1|608323	enoyl-hydratase	gi|682396480|gb|KFY74653.1|	hypothetical protein V499_05316 [Pseudogymnoascus pannorum VKM F-103]
gene_11700	0.21667	0.162925	2.02038	1.99251	8.63533	103.561	-3.5841	4.5786e-09	6.1418e-08	jgi.p|Morco1|359293	hypothetical protein	gi|599116296|ref|XP_007386139.1|	hypothetical protein PUNSTDRAFT_115184 [Punctularia strigosozonata HHB-11173 SS5]
gene_2810	3.83322	6.7821	27.3334	25.3605	95.0185	475.679	-2.3237	4.6171e-09	6.1864e-08	jgi.p|Morco1|542905	hypothetical protein	gi|212527904|ref|XP_002144109.1|	conserved hypothetical protein [Talaromyces marneffei ATCC 18224]
gene_7636	89.818	67.8334	21.2614	23.5723	6063.7	1637.22	1.889	4.7877e-09	6.4025e-08	jgi.p|Morco1|212874	alpha-glucosidase	gi|751679720|gb|KIM29882.1|	glycoside hydrolase family 31 protein [Serendipita vermifera MAFF 305830]
gene_40	5.47695	10.2222	34.836	33.2624	1125.31	4607.35	-2.0336	4.7893e-09	6.4025e-08	jgi.p|Morco1|1242	expressed protein	gi|1046780700|gb|OCK88486.1|	putative response regulator receiver RIM15p [Cenococcum geophilum 1.58]
gene_1207	35.8607	23.5764	6.84501	5.77132	446.856	102.374	2.126	4.822e-09	6.4389e-08	jgi.p|Morco1|531936	expressed protein	-	-
gene_11777	0.812429	1.47272	9.2892	10.0256	22.722	163.764	-2.8495	4.8672e-09	6.492e-08	jgi.p|Morco1|494385	Protein kinase-like protein	gi|751746469|gb|KIM94660.1|	hypothetical protein OIDMADRAFT_172417 [Oidiodendron maius Zn]
gene_2724	9.33069	11.511	43.7295	51.6241	285.77	1262.9	-2.1438	4.9973e-09	6.6579e-08	jgi.p|Morco1|482318	NAD(P)-binding protein	gi|1046810070|gb|OCL15103.1|	NmrA-domain-containing protein [Glonium stellatum]
gene_5430	21.8511	37.0573	121.531	127.015	1354.74	5574.83	-2.0409	5.0067e-09	6.663e-08	jgi.p|Morco1|573427	mitochondrial precursor protein	gi|380483300|emb|CCF40708.1|	mitochondrial import receptor subunit tom-70 [Colletotrichum higginsianum]
gene_8704	6.30167	6.51863	0.690901	0.280565	81.9516	6.72059	3.6081	5.3401e-09	7.0987e-08	jgi.p|Morco1|576022	hypothetical protein	-	-
gene_4249	10.7808	10.8676	44.5751	48.9685	1101.69	4631.45	-2.0717	5.3492e-09	7.1027e-08	jgi.p|Morco1|503739	IkappaB kinase complex%2C IKAP component	gi|597579863|ref|XP_007292988.1|	IKI3 family protein [Marssonina brunnea f. sp. 'multigermtubi' MB_m1]
gene_5831	11.9687	16.2674	69.9253	62.0036	1568.69	6306.73	-2.0073	5.3784e-09	7.1254e-08	jgi.p|Morco1|486897	RdRP-domain containing protein	gi|1040563731|gb|OBT99150.1|	hypothetical protein VE01_02568 [Pseudogymnoascus verrucosus]
gene_13484	36.6447	66.2951	213.107	218.601	2164.22	8785.46	-2.0213	5.3734e-09	7.1254e-08	jgi.p|Morco1|530589	NAD(P)-binding protein	gi|758366213|emb|CEP11320.1|	hypothetical protein [Parasitella parasitica]
gene_478	52.8755	44.5412	12.5484	12.039	1612.43	424.742	1.9246	5.4004e-09	7.1466e-08	jgi.p|Morco1|515363	UBC-like protein	gi|953384487|ref|XP_014536512.1|	Ubiquitin carrier protein [Penicillium digitatum Pd1]
gene_8670	160.069	392.655	1099.06	1146.63	3951.19	15832.2	-2.0025	5.4808e-09	7.2449e-08	jgi.p|Morco1|537398	expressed protein	gi|399164002|emb|CCE35161.1|	uncharacterized protein CPUR_02092 [Claviceps purpurea 20.1]
gene_8725	5.09432	4.50097	0.803095	0.815312	157.604	23.0603	2.7728	5.5165e-09	7.2838e-08	jgi.p|Morco1|508963	Ankyrin	gi|835897239|gb|KLU88857.1|	hypothetical protein, variant [Magnaporthiopsis poae ATCC 64411]
gene_11929	188.957	164.661	47.9895	50.9486	4459.74	1200.43	1.8934	5.6313e-09	7.4271e-08	jgi.p|Morco1|555512	expressed protein	gi|629635368|ref|XP_007786330.1|	hypothetical protein EPUS_04146 [Endocarpon pusillum Z07020]
gene_11210	8.30764	6.11945	1.62611	1.28399	209.593	35.9865	2.5421	5.9431e-09	7.8209e-08	jgi.p|Morco1|539059	3-hydroxyacyl-CoA dehydrogenase	gi|628225671|ref|XP_007715584.1|	hypothetical protein COCCADRAFT_104709 [Bipolaris zeicola 26-R-13]
gene_223	124.815	98.6417	29.7762	27.4988	1019.74	258.775	1.9784	5.9912e-09	7.8754e-08	jgi.p|Morco1|7081	hypothetical protein	gi|154294406|ref|XP_001547644.1|	cytochrome c oxidase copper chaperone protein [Botrytis cinerea B05.10]
gene_13404	126.392	88.3781	25.6005	28.5842	1982.69	538.82	1.8796	6.0886e-09	7.9945e-08	jgi.p|Morco1|540506	hypothetical protein	-	-
gene_13306	104.404	124.268	28.4231	24.6836	1184.28	305.703	1.9538	6.0999e-09	8.0005e-08	jgi.p|Morco1|550127	hypothetical protein	-	-
gene_3211	44.023	68.7398	240.38	233.808	2289.26	9269.82	-2.0177	6.1489e-09	8.0557e-08	jgi.p|Morco1|571730	putative 1%2C3-beta-glucanosyltransferase	gi|759267128|gb|KIW43649.1|	hypothetical protein PV06_04732 [Exophiala oligosperma]
gene_1591	103.564	85.7086	29.8628	22.5082	2753.92	733.887	1.9079	6.1657e-09	8.0688e-08	jgi.p|Morco1|532229	Ssu72-like protein	gi|953469421|ref|XP_014578185.1|	protein SSU72, partial [Metarhizium majus ARSEF 297]
gene_4070	5.9824	18.4703	55.5798	54.4262	298.72	1252.42	-2.0679	6.2844e-09	8.2059e-08	jgi.p|Morco1|552525	expressed protein	gi|631390582|ref|XP_007929671.1|	hypothetical protein MYCFIDRAFT_35041 [Pseudocercospora fijiensis CIRAD86]
gene_12368	122.825	84.7228	3.59186	3.32475	1715.84	245.943	2.8025	6.3038e-09	8.2222e-08	jgi.p|Morco1|392519	hypothetical protein	gi|949383969|dbj|GAP92981.1|	hypothetical protein UCREL1_9387 [Rosellinia necatrix]
gene_8575	8.70911	24.1616	65.4975	70.8278	1129.77	4532.76	-2.0044	6.3131e-09	8.2251e-08	jgi.p|Morco1|525365	P-loop containing nucleoside triphosphate hydrolase protein	gi|628221164|ref|XP_007720405.1|	ATP-binding cassette, subfamily F, member 3 [Capronia coronata CBS 617.96]
gene_9222	141.17	135.3	26.2637	29.9422	1433.5	393.276	1.8659	6.4204e-09	8.3558e-08	jgi.p|Morco1|491163	expressed protein	gi|909600661|gb|KNE91172.1|	hypothetical protein PSTG_15428 [Puccinia striiformis f. sp. tritici PST-78]
gene_8087	9.41761	19.5456	58.9097	63.6184	641.878	2639.26	-2.0398	6.5026e-09	8.4511e-08	jgi.p|Morco1|554107	expressed protein	gi|627920946|ref|XP_007693135.1|	hypothetical protein COCMIDRAFT_9760 [Bipolaris oryzae ATCC 44560]
gene_9150	9.50252	10.0853	41.3167	45.989	256.465	1141.87	-2.1546	6.508e-09	8.4511e-08	jgi.p|Morco1|576393	expressed protein	gi|240282270|gb|EER45773.1|	conserved hypothetical protein [Histoplasma capsulatum H143]
gene_5502	1.72209	2.67485	10.0853	10.2073	190.028	851.452	-2.1637	6.5761e-09	8.5302e-08	jgi.p|Morco1|605061	expressed protein	gi|628198923|ref|XP_007710424.1|	hypothetical protein COCCADRAFT_3519 [Bipolaris zeicola 26-R-13]
gene_3325	45.4617	118.953	385.031	332.902	874.897	3484.37	-1.9937	6.6089e-09	8.5633e-08	jgi.p|Morco1|533540	hypothetical protein	-	-
gene_1598	314.705	254.927	53.3682	67.6774	7987.15	2339.7	1.7714	6.6952e-09	8.6655e-08	jgi.p|Morco1|516871	hypothetical protein	gi|759311971|gb|KIW88332.1|	hypothetical protein Z519_10900 [Cladophialophora bantiana CBS 173.52]
gene_7273	1.44495	5.45943	14.6906	18.71	142.183	636.663	-2.1628	6.7227e-09	8.6916e-08	jgi.p|Morco1|574883	General substrate transporter	gi|582959104|gb|EWC47307.1|	hypothetical protein DRE_03426 [Drechslerella stenobrocha 248]
gene_4281	441.883	339.506	99.5577	114.193	20972.8	5892.73	1.8315	6.7991e-09	8.7807e-08	jgi.p|Morco1|557925	Calreticulin-domain containing protein	gi|928524968|ref|XP_014081281.1|	hypothetical protein COCC4DRAFT_132061 [Bipolaris maydis ATCC 48331]
gene_9478	179.007	144.778	47.6993	43.717	5144.82	1403.33	1.8743	6.8654e-09	8.847e-08	jgi.p|Morco1|491710	expressed protein	gi|70981899|ref|XP_746478.1|	conserved hypothetical protein [Aspergillus fumigatus Af293]
gene_8851	4.05797	8.47481	31.9737	26.4079	588.358	2358.32	-2.003	6.864e-09	8.847e-08	jgi.p|Morco1|248105	expressed protein	gi|1040500761|gb|OBT42592.1|	hypothetical protein VE00_07144 [Pseudogymnoascus sp. WSF 3629]
gene_2981	3.94099	6.13647	23.2336	22.6264	394.797	1652.64	-2.0656	6.8852e-09	8.8628e-08	jgi.p|Morco1|533270	P-loop containing nucleoside triphosphate hydrolase protein	gi|972140536|gb|KUI66785.1|	Helicase and polymerase-containing protein TEBICHI [Valsa mali]
gene_11794	7.73165	12.2827	52.0286	45.4566	184.96	816.901	-2.1429	6.9667e-09	8.9579e-08	jgi.p|Morco1|539468	expressed protein	-	-
gene_12361	10.97	16.6684	60.3753	62.2481	577.404	2380.65	-2.0437	7.0482e-09	9.0528e-08	jgi.p|Morco1|495338	4-coumarate-CoA ligase	gi|915037318|ref|XP_013268118.1|	hypothetical protein Z518_10048 [Rhinocladiella mackenziei CBS 650.93]
gene_11930	38.7537	83.9501	265.587	259.912	2904.55	11403.7	-1.9731	7.1993e-09	9.2369e-08	jgi.p|Morco1|494774	leukotriene A-4 hydrol	gi|1018269462|gb|KZF21561.1|	leukotriene A-4 hydrolase [Xylona heveae TC161]
gene_13436	166.867	194.451	29.7525	35.9824	4192.02	1035.27	2.0176	7.2769e-09	9.3263e-08	jgi.p|Morco1|568932	hypothetical protein	gi|549053199|emb|CCX07905.1|	Protein of unknown function [Pyronema omphalodes CBS 100304]
gene_2645	4.68575	11.2376	36.0118	33.5631	594.205	2397.9	-2.0127	7.3914e-09	9.4628e-08	jgi.p|Morco1|603155	Mak10-domain containing protein	gi|682326387|gb|KFY27404.1|	hypothetical protein V493_03511 [Pseudogymnoascus pannorum VKM F-4281 (FW-2241)]
gene_13137	8.49275	10.3067	45.2528	43.7604	349.418	1470.04	-2.0728	7.6082e-09	9.7298e-08	jgi.p|Morco1|550016	expressed protein	-	-
gene_11647	2.5603	2.04925	0.200622	0.203674	90.6731	9.11177	3.3149	7.8837e-09	1.0071e-07	jgi.p|Morco1|578391	hypothetical protein	gi|927374825|ref|XP_013933263.1|	E3 ubiquitin-protein ligase pub1 [Ogataea parapolymorpha DL-1]
gene_4179	2.88978	4.29343	15.8192	16.3062	250.957	1087.8	-2.1159	8.0852e-09	1.0317e-07	jgi.p|Morco1|503639	ARM repeat-containing protein	gi|915152720|ref|XP_013328082.1|	Actin cytoskeleton organization protein (Cro1) [Rasamsonia emersonii CBS 393.64]
gene_12300	29.0213	19.8313	6.83677	6.68963	948.35	239.617	1.9847	8.1058e-09	1.0333e-07	jgi.p|Morco1|529540	hypothetical protein	gi|525588491|gb|EPS34741.1|	hypothetical protein PDE_09705 [Penicillium oxalicum 114-2]
gene_4710	17.0309	22.657	89.725	81.9372	655.862	2697.21	-2.04	8.1192e-09	1.0338e-07	jgi.p|Morco1|534583	Actin depolymerizing protein	gi|751759198|gb|KIN07371.1|	hypothetical protein OIDMADRAFT_47281 [Oidiodendron maius Zn]
gene_5247	2.73466	2.74362	14.411	15.7234	105.513	502.3	-2.2511	8.1765e-09	1.04e-07	jgi.p|Morco1|106314	hypothetical protein	gi|1028554828|gb|OAJ24848.1|	hypothetical protein A4X03_g2136 [Tilletia caries]
gene_4351	43.8624	42.7671	176.562	190.357	1752.3	7163.58	-2.0314	8.3301e-09	1.0584e-07	jgi.p|Morco1|572630	expressed protein	-	-
gene_13345	21.7694	9.09418	75.6003	68.3303	222.97	1021.79	-2.1962	8.3688e-09	1.0622e-07	jgi.p|Morco1|477651	hypothetical protein	gi|972544962|gb|KUJ21576.1|	hypothetical protein LY89DRAFT_714670 [Phialocephala scopiformis]
gene_9028	35.7701	30.4235	4.66259	5.19532	1533.97	385.604	1.9921	8.5769e-09	1.0874e-07	jgi.p|Morco1|537599	hypothetical protein	gi|296414147|ref|XP_002836764.1|	hypothetical protein [Tuber melanosporum Mel28]
gene_11646	3.539	7.07605	32.3921	28.0174	207.979	992.819	-2.2551	8.6357e-09	1.0925e-07	jgi.p|Morco1|549046	cytochrome c oxidase assembly protein-like protein cox15	gi|1046771571|gb|OCK79983.1|	cytochrome c oxidase assembly protein [Lepidopterella palustris CBS 459.81]
gene_10078	277.747	273.96	78.9347	72.5934	4716.59	1293.68	1.8663	8.6453e-09	1.0926e-07	jgi.p|Morco1|538338	hypothetical protein	gi|758993313|ref|XP_962323.2|	vacuolar ATPase subunit E [Neurospora crassa OR74A]
gene_2787	6.09472	4.78708	31.3111	29.365	81.9431	412.264	-2.3309	8.7708e-09	1.1072e-07	jgi.p|Morco1|461584	Ankyrin	gi|924892247|gb|KOS48188.1|	hypothetical protein ACN38_g843 [Penicillium nordicum]
gene_4034	22.1725	17.1233	3.08665	0.972498	161.726	28.1781	2.5209	8.8681e-09	1.1183e-07	jgi.p|Morco1|572388	expressed protein	-	-
gene_14199	1.05537	2.07844	7.48229	8.4366	90.1393	437.023	-2.2775	8.9236e-09	1.1241e-07	jgi.p|Morco1|514584	expressed protein	gi|1040524790|gb|OBT61888.1|	hypothetical protein VE03_08723 [Pseudogymnoascus sp. 23342-1-I1]
gene_1369	2.54822	1.18371	11.4678	11.2387	52.7414	297.395	-2.4954	9.1437e-09	1.1506e-07	jgi.p|Morco1|259086	expressed protein	gi|628200679|ref|XP_007710835.1|	hypothetical protein COCCADRAFT_35545 [Bipolaris zeicola 26-R-13]
gene_5405	72.354	45.846	13.6056	13.4064	900.832	231.541	1.96	9.3392e-09	1.174e-07	jgi.p|Morco1|535093	expressed protein	gi|751733773|gb|KIM82071.1|	hypothetical protein PILCRDRAFT_8309 [Piloderma croceum F 1598]
gene_1819	467.395	606.453	128.724	124.734	19713.1	4316.84	2.1911	9.4198e-09	1.1828e-07	jgi.p|Morco1|481221	MFS general substrate transporter	gi|615463996|ref|XP_007598835.1|	major facilitator superfamily transporter [Colletotrichum fioriniae PJ7]
gene_9070	34.0947	53.0406	182.36	182.757	1861.04	7388.43	-1.9892	9.4405e-09	1.1842e-07	jgi.p|Morco1|576335	hypothetical protein	gi|171679832|ref|XP_001904862.1|	hypothetical protein [Podospora anserina S mat+]
gene_3540	7.19872	4.43509	0.940139	0.858997	161.619	26.5657	2.605	9.4874e-09	1.1888e-07	jgi.p|Morco1|40110	hypothetical protein	-	-
gene_4302	27.997	46.9252	153.984	155.387	760.509	3083.45	-2.0195	9.5939e-09	1.2009e-07	jgi.p|Morco1|563917	expressed protein	gi|296421395|ref|XP_002840250.1|	hypothetical protein [Tuber melanosporum Mel28]
gene_12718	31.7172	46.955	162.824	168.623	3067.07	12099.6	-1.98	9.7184e-09	1.2152e-07	jgi.p|Morco1|540106	ARM repeat-containing protein	gi|719935322|gb|EEH18203.2|	hypothetical protein PABG_00766 [Paracoccidioides brasiliensis Pb03]
gene_7465	10.6724	9.45994	1.89555	1.63391	742.59	199.92	1.8931	9.9548e-09	1.2434e-07	jgi.p|Morco1|546133	expressed protein	-	-
gene_976	67.6623	87.4401	19.1229	15.6482	836.201	188.636	2.1482	1.0354e-08	1.2919e-07	jgi.p|Morco1|192824	expressed protein	-	-
gene_173	6.56064	15.6221	46.8045	49.7346	412.412	1670.4	-2.018	1.0413e-08	1.2978e-07	jgi.p|Morco1|514896	S-adenosyl-L-methionine-dependent methyltransferase	gi|1027165737|gb|OAG26104.1|	hypothetical protein CC77DRAFT_1090043 [Alternaria alternata]
gene_2713	1.14686	2.3161	10.9996	10.8361	38.2156	224.336	-2.5534	1.0469e-08	1.3035e-07	jgi.p|Morco1|410977	expressed protein	-	-
gene_6411	24.3011	40.3637	116.49	139.638	1101.89	4443.09	-2.0116	1.0619e-08	1.3208e-07	jgi.p|Morco1|535847	Spermine synthase	gi|682301309|gb|KFY13179.1|	hypothetical protein V491_06485 [Pseudogymnoascus pannorum VKM F-3775]
gene_8956	127.024	93.2415	27.2962	26.4389	1383.7	378.99	1.8683	1.0725e-08	1.3326e-07	jgi.p|Morco1|251287	expressed protein	-	-
gene_4882	33.8004	59.938	178.351	179.236	1703.1	6814.16	-2.0004	1.1065e-08	1.3733e-07	jgi.p|Morco1|552875	hypothetical protein	gi|238487176|ref|XP_002374826.1|	C2H2 transcription factor (Sfp1), putative [Aspergillus flavus NRRL3357]
gene_2231	50.272	23.8181	1.21173	0.961069	846.027	26.1294	5.017	1.1211e-08	1.3899e-07	jgi.p|Morco1|570945	putative Rhamnolipids biosynthesis 3-oxoacyl-reductase	gi|361128671|gb|EHL00601.1|	putative Rhamnolipids biosynthesis 3-oxoacyl-[acyl-carrier-protein] reductase [Glarea lozoyensis 74030]
gene_1859	51.7259	53.8344	15.6339	13.0926	6421.34	1792.41	1.841	1.1222e-08	1.3899e-07	jgi.p|Morco1|481288	hypothetical protein	gi|662504177|gb|KEQ61794.1|	hypothetical protein M437DRAFT_66766 [Aureobasidium melanogenum CBS 110374]
gene_6314	3614.58	3813.8	1056.66	1039.07	66311.7	18659.7	1.8293	1.1243e-08	1.3911e-07	jgi.p|Morco1|535751	Histone-fold-containing protein	gi|70995986|ref|XP_752748.1|	histone H4.1 [Aspergillus fumigatus Af293]
gene_6155	1.14113	3.13437	41.4595	35.7871	150.905	2145.84	-3.8298	1.1366e-08	1.4048e-07	jgi.p|Morco1|149989	expressed protein	gi|918821702|ref|XP_013429432.1|	hypothetical protein M436DRAFT_40919 [Aureobasidium namibiae CBS 147.97]
gene_13861	8.83748	7.0547	35.1372	39.1439	387.097	1619.33	-2.0646	1.1445e-08	1.413e-07	jgi.p|Morco1|116312	expressed protein	gi|1046770573|gb|OCK79032.1|	hypothetical protein K432DRAFT_300680, partial [Lepidopterella palustris CBS 459.81]
gene_8284	85.4066	99.9269	369.674	414.485	1821.42	7246.86	-1.9923	1.1475e-08	1.4152e-07	jgi.p|Morco1|566178	expressed protein	-	-
gene_2577	113.19	88.119	30.3799	26.9769	2247.19	611.51	1.8777	1.1771e-08	1.4503e-07	jgi.p|Morco1|532966	expressed protein	gi|1020454029|gb|KZL84840.1|	blocked early in transport 1 [Colletotrichum incanum]
gene_14109	28.1825	15.4191	1.70998	2.52508	121.725	10.5236	3.5319	1.191e-08	1.4659e-07	jgi.p|Morco1|464568	hypothetical protein	gi|591467841|gb|EXL99212.1|	hypothetical protein FOIG_09080 [Fusarium oxysporum f. sp. cubense tropical race 4 54006]
gene_4812	0.53801	0.13135	6.62389	4.65214	13.1359	190.659	-3.8594	1.2146e-08	1.4934e-07	jgi.p|Morco1|558144	carotenoid ester lipase-like protein precursor	gi|119486967|ref|XP_001262403.1|	carboxylesterase family protein [Neosartorya fischeri NRRL 181]
gene_7380	42.7269	29.0793	163.625	156.993	1904.96	7638.36	-2.0035	1.2211e-08	1.4998e-07	jgi.p|Morco1|574970	expressed protein	gi|972241777|emb|CEL00590.1|	Putative Medusa [Source:UniProtKB/TrEMBL;Acc:O74251] [Aspergillus calidoustus]
gene_12750	13.754	13.9208	2.50644	3.54807	346.015	75.7701	2.1911	1.2283e-08	1.5061e-07	jgi.p|Morco1|540128	expressed protein	-	-
gene_13858	0.365779	1.13512	5.73877	5.60622	18.8754	141.794	-2.9092	1.2288e-08	1.5061e-07	jgi.p|Morco1|116230	expressed protein	-	-
gene_11310	215.912	128.219	26.7086	30.8803	6819.9	1261.37	2.4348	1.2322e-08	1.5072e-07	jgi.p|Morco1|539141	hypothetical protein	gi|549054552|emb|CCX06650.1|	Similar to hypothetical protein [Tuber melanosporum Mel28]; acc. no. XP_002835497 [Pyronema omphalodes CBS 100304]
gene_3885	26.356	40.6716	136.921	149.645	1924.41	7495.24	-1.9616	1.2317e-08	1.5072e-07	jgi.p|Morco1|519882	T-complex protein 1%2C zeta subunit	gi|682437745|gb|KFZ01981.1|	hypothetical protein V500_00536 [Pseudogymnoascus pannorum VKM F-4518 (FW-2643)]
gene_11864	158.184	144.802	19.9573	25.0633	7724.4	1949.51	1.9863	1.2604e-08	1.5401e-07	jgi.p|Morco1|364802	expressed protein	gi|628085708|ref|XP_007704704.1|	hypothetical protein COCSADRAFT_101039 [Bipolaris sorokiniana ND90Pr]
gene_4052	8.49161	9.42588	34.3959	41.2564	378.508	1589.88	-2.0705	1.2767e-08	1.5584e-07	jgi.p|Morco1|484168	expressed protein	gi|452836091|gb|EME38036.1|	hypothetical protein DOTSEDRAFT_107533, partial [Dothistroma septosporum NZE10]
gene_6949	7.52769	7.70999	27.5984	32.0003	713.53	3018.95	-2.081	1.2785e-08	1.5589e-07	jgi.p|Morco1|171534	PLC-like phosphodiesterase	gi|70995880|ref|XP_752695.1|	1-phosphatidylinositol-4,5-bisphosphate phosphodiesterase Plc1, putative [Aspergillus fumigatus Af293]
gene_960	2.32356	1.12565	9.5891	9.09829	73.7639	381.563	-2.3709	1.2861e-08	1.5666e-07	jgi.p|Morco1|192534	expressed protein	gi|1066274075|ref|XP_018043524.1|	hypothetical protein CC84DRAFT_1136526 [Paraphaeosphaeria sporulosa]
gene_9324	127.285	403.008	957.463	1059.52	9728.98	37216.9	-1.9356	1.2888e-08	1.5682e-07	jgi.p|Morco1|537825	ATP-dependent RNA helicase eIF4A	gi|154324134|ref|XP_001561381.1|	eukaryotic initiation factor 4A [Botrytis cinerea B05.10]
gene_2208	14.0018	35.8061	100.259	102.812	689.903	2714.7	-1.9763	1.337e-08	1.6252e-07	jgi.p|Morco1|570924	Di-copper centre-containing protein	gi|1040512134|gb|OBT51839.1|	hypothetical protein VE04_06293 [Pseudogymnoascus sp. 24MN13]
gene_1743	16.0864	31.7899	104.059	102.113	1070.69	4137.72	-1.9503	1.3538e-08	1.644e-07	jgi.p|Morco1|551488	NTF2-domain containing protein	gi|662507754|gb|KEQ65362.1|	NTF2-like protein, partial [Aureobasidium melanogenum CBS 110374]
gene_2568	675.914	643.905	145.908	165.69	6891.33	2023.68	1.7678	1.3919e-08	1.6885e-07	jgi.p|Morco1|482337	expressed protein	gi|734686836|ref|XP_010763647.1|	hypothetical protein PADG_08408 [Paracoccidioides brasiliensis Pb18]
gene_10686	0.703944	1.24935	6.71356	6.20862	32.2049	197.156	-2.614	1.3993e-08	1.6957e-07	jgi.p|Morco1|324598	expressed protein	-	-
gene_2404	67.4536	42.8282	8.91124	10.778	2620.56	597.949	2.1318	1.4025e-08	1.6967e-07	jgi.p|Morco1|382970	expressed protein	gi|384484888|gb|EIE77068.1|	hypothetical protein RO3G_01772 [Rhizopus delemar RA 99-880]
gene_11249	27.835	24.6864	7.68862	7.44588	1955.55	528.084	1.8887	1.403e-08	1.6967e-07	jgi.p|Morco1|567776	expressed protein	gi|549044122|emb|CCX34008.1|	Similar to hypothetical protein [Tuber melanosporum Mel28]; acc. no. XP_002838990 [Pyronema omphalodes CBS 100304]
gene_4841	193.401	104.166	10.8583	11.6475	1890.25	177.713	3.411	1.4089e-08	1.7021e-07	jgi.p|Morco1|544345	expressed protein	gi|317141207|ref|XP_003189345.1|	hypothetical protein AOR_1_3098174 [Aspergillus oryzae RIB40]
gene_1346	3.86231	7.53586	22.5866	25.5122	219.432	936.46	-2.0934	1.4152e-08	1.708e-07	jgi.p|Morco1|516533	N2227-domain containing protein	gi|1035635540|gb|OAX78527.1|	hypothetical protein ACJ72_07164 [Emmonsia sp. CAC-2015a]
gene_3822	46.6455	38.1164	12.2944	11.6381	671.512	163.843	2.0351	1.4315e-08	1.7258e-07	jgi.p|Morco1|53215	expressed protein	-	-
gene_11672	859.679	478.248	81.8811	74.8532	12046.3	1442.59	3.0619	1.4519e-08	1.7487e-07	jgi.p|Morco1|528800	Cytochrome c	gi|893697862|gb|EGE83533.2|	cytochrome c [Blastomyces dermatitidis ATCC 18188]
gene_10414	227.628	163.742	57.883	58.413	4460.64	1252.81	1.8321	1.4882e-08	1.7905e-07	jgi.p|Morco1|538580	hypothetical protein	gi|1046785361|gb|OCK93108.1|	hypothetical protein K441DRAFT_661858 [Cenococcum geophilum 1.58]
gene_8447	6.02749	7.67729	34.3344	34.1193	159.222	690.669	-2.117	1.4997e-08	1.8025e-07	jgi.p|Morco1|508746	Diphthine synthase	gi|743665223|gb|KID92378.1|	Diphthine synthase [Metarhizium guizhouense ARSEF 977]
gene_7670	0.708262	0.608661	5.28347	4.11866	18.3979	143.997	-2.9684	1.5062e-08	1.8085e-07	jgi.p|Morco1|214202	hypothetical protein	-	-
gene_1198	26.406	32.2975	120.913	126.95	2091.54	8155.96	-1.9633	1.5105e-08	1.8119e-07	jgi.p|Morco1|531925	hypothetical protein	gi|682326323|gb|KFY27371.1|	hypothetical protein V493_03536 [Pseudogymnoascus pannorum VKM F-4281 (FW-2241)]
gene_10422	22.5845	34.8263	129.309	120.43	763.022	2983.81	-1.9674	1.5364e-08	1.841e-07	jgi.p|Morco1|538585	NAD(P)-binding protein	gi|1027224304|gb|OAG44922.1|	hypothetical protein AYO21_00884 [Fonsecaea monophora]
gene_3732	59.9389	40.1243	2.75886	3.03149	1345.18	213.973	2.6523	1.6189e-08	1.9379e-07	jgi.p|Morco1|552378	DUF607-domain containing protein	gi|759205033|gb|KIV82452.1|	hypothetical protein PV11_04565 [Exophiala sideris]
gene_12955	44.388	61.2119	9.06821	7.72504	1643.34	245.23	2.7444	1.6329e-08	1.9526e-07	jgi.p|Morco1|579453	SUN-domain containing protein	gi|366999386|ref|XP_003684429.1|	hypothetical protein TPHA_0B03230 [Tetrapisispora phaffii CBS 4417]
gene_4950	5.45652	4.41007	45.7809	41.7921	187.542	1388.08	-2.8878	1.6396e-08	1.9587e-07	jgi.p|Morco1|573075	hypothetical protein	gi|440464372|gb|ELQ33818.1|	hypothetical protein OOU_Y34scaffold00871g2 [Magnaporthe oryzae Y34]
gene_8278	1.10658	1.26795	0.0436762	0	48.159	1.74709	4.7848	1.6427e-08	1.9604e-07	jgi.p|Morco1|546705	hypothetical protein	gi|636597445|ref|XP_008030061.1|	hypothetical protein SETTUDRAFT_23419 [Setosphaeria turcica Et28A]
gene_875	1.09565	2.489	13.1277	11.5947	101.317	576.636	-2.5088	1.6458e-08	1.9622e-07	jgi.p|Morco1|130585	expressed protein	gi|824370609|gb|KLJ11162.1|	hypothetical protein EMPG_13545 [Emmonsia parva UAMH 139]
gene_4164	5.39332	12.1071	35.5906	35.2343	642.269	2521.15	-1.9728	1.6538e-08	1.9697e-07	jgi.p|Morco1|604174	expressed protein	gi|666407147|gb|KEY72369.1|	hypothetical protein S7711_10408 [Stachybotrys chartarum IBT 7711]
gene_4074	0.171185	0.341509	2.4541	2.97649	10.6102	102.302	-3.2693	1.6662e-08	1.9824e-07	jgi.p|Morco1|572417	hypothetical protein	gi|749867262|gb|KIJ37555.1|	glycoside hydrolase family 79 protein [Sphaerobolus stellatus SS14]
gene_7114	24.5939	15.6508	1.99057	0.954292	317.141	49.6074	2.6765	1.671e-08	1.9861e-07	jgi.p|Morco1|536233	hypothetical protein	-	-
gene_11592	0.33336	0.7162	3.66768	4.1242	28.7327	236.503	-3.0411	1.695e-08	2.0127e-07	jgi.p|Morco1|608769	Uncharacterised conserved protein UCP014753	gi|121709992|ref|XP_001272612.1|	conserved hypothetical protein [Aspergillus clavatus NRRL 1]
gene_12031	16.5313	54.7458	145.992	146.959	3409.19	12645.2	-1.8911	1.7011e-08	2.0175e-07	jgi.p|Morco1|370707	expressed protein	gi|627840306|ref|XP_007689164.1|	hypothetical protein COCMIDRAFT_98420 [Bipolaris oryzae ATCC 44560]
gene_451	5.48266	5.02345	28.8558	29.5855	64.582	330.297	-2.3546	1.7025e-08	2.0175e-07	jgi.p|Morco1|479492	hypothetical protein	gi|472239407|gb|EMR84221.1|	hypothetical protein BcDW1_7151 [Botrytis cinerea BcDW1]
gene_12063	265.462	170.184	51.7039	54.9409	5978.2	1659.44	1.849	1.7271e-08	2.0445e-07	jgi.p|Morco1|494958	expressed protein	gi|682365838|gb|KFY52382.1|	hypothetical protein V496_08488 [Pseudogymnoascus pannorum VKM F-4515 (FW-2607)]
gene_6087	22.743	11.065	0.67138	0.567994	522.918	21.6597	4.5935	1.7635e-08	2.0856e-07	jgi.p|Morco1|522648	hypothetical protein	gi|407918142|gb|EKG11415.1|	hypothetical protein MPH_11430 [Macrophomina phaseolina MS6]
gene_13408	8.50658	14.2909	0.397601	0.230657	179.612	4.69822	5.2566	1.7947e-08	2.1204e-07	jgi.p|Morco1|579897	expressed protein	gi|327299514|ref|XP_003234450.1|	hypothetical protein TERG_05047 [Trichophyton rubrum CBS 118892]
gene_13846	1.37259	1.98484	10.3611	10.4235	31.921	197.01	-2.6257	1.8019e-08	2.1268e-07	jgi.p|Morco1|463042	Protein kinase-like protein	gi|915055446|ref|XP_013271127.1|	hypothetical protein Z518_07544 [Rhinocladiella mackenziei CBS 650.93]
gene_1781	0.965578	0.230498	5.71665	6.23889	10.6963	107.65	-3.3312	1.815e-08	2.14e-07	jgi.p|Morco1|542154	hypothetical protein	-	-
gene_14003	1.55626	1.24034	6.6131	6.94001	82.5067	409.688	-2.3119	1.8262e-08	2.1511e-07	jgi.p|Morco1|569166	hypothetical protein	gi|855537894|gb|KMM72211.1|	hypothetical protein CPAG_08509 [Coccidioides posadasii RMSCC 3488]
gene_13144	6.19143	5.95864	28.7593	25.1503	261.994	1101.78	-2.0722	1.8378e-08	2.1626e-07	jgi.p|Morco1|435056	expressed protein	-	-
gene_1685	2461.42	2141.91	487.258	565.438	75521.2	23062.5	1.7113	1.8852e-08	2.2161e-07	jgi.p|Morco1|311892	hypothetical protein	-	-
gene_894	22.8603	38.0114	121.783	128.321	1050.34	4063.45	-1.9518	1.9048e-08	2.2348e-07	jgi.p|Morco1|515895	NAD(P)-binding protein	gi|525588488|gb|EPS34738.1|	hypothetical protein PDE_09702 [Penicillium oxalicum 114-2]
gene_13147	63.8405	26.0887	0.316458	0.271845	1591.65	17.1824	6.5334	1.9259e-08	2.2573e-07	jgi.p|Morco1|540370	hypothetical protein	gi|1046776256|gb|OCK84524.1|	hypothetical protein K432DRAFT_260382, partial [Lepidopterella palustris CBS 459.81]
gene_12524	275.627	217.876	67.2209	67.9286	7671.79	2240.51	1.7757	1.9459e-08	2.2785e-07	jgi.p|Morco1|539994	hypothetical protein	gi|672794825|gb|KFH45391.1|	hypothetical protein ACRE_038050 [Acremonium chrysogenum ATCC 11550]
gene_13727	23.8978	16.5062	5.06332	5.432	491.353	118.912	2.0469	1.9579e-08	2.2903e-07	jgi.p|Morco1|609972	expressed protein	-	-
gene_4986	7.5249	4.34865	1.03623	0.815831	244.018	38.2204	2.6746	1.9755e-08	2.3085e-07	jgi.p|Morco1|604724	expressed protein	-	-
gene_958	1.84688	2.12911	8.86748	9.80108	132.085	591.334	-2.1625	2.0086e-08	2.3448e-07	jgi.p|Morco1|499307	expressed protein	gi|682400136|gb|KFY77235.1|	hypothetical protein V499_03329 [Pseudogymnoascus pannorum VKM F-103]
gene_8187	1.76638	2.89749	11.4046	11.4705	98.396	452.362	-2.2008	2.0874e-08	2.4345e-07	jgi.p|Morco1|524864	hypothetical protein	gi|631247417|ref|XP_007918630.1|	putative integral membrane protein [Phaeoacremonium minimum UCRPA7]
gene_11739	2.47507	4.85224	21.2659	21.9242	59.905	296.649	-2.308	2.1008e-08	2.4477e-07	jgi.p|Morco1|578467	hypothetical protein	-	-
gene_2029	113.263	228.932	640.429	676.279	8034.58	30351.7	-1.9175	2.1331e-08	2.4829e-07	jgi.p|Morco1|347934	GTP cyclohydrolase II	gi|855532227|gb|KMM67374.1|	cyclohydrolase [Coccidioides posadasii RMSCC 3488]
gene_2567	347.353	459.012	103.936	69.9204	16024.2	3015.91	2.4096	2.1818e-08	2.537e-07	jgi.p|Morco1|571220	ERG4/ERG24 ergosterol biosynthesis protein	gi|119496361|ref|XP_001264954.1|	C-24(28) sterol reductase [Neosartorya fischeri NRRL 181]
gene_7060	11.816	18.9576	0.99079	0.274326	305.42	13.8026	4.4678	2.2211e-08	2.5798e-07	jgi.p|Morco1|565447	HSP20-like chaperone	gi|972232119|emb|CEL08117.1|	Putative 30 kDa heat shock protein [Aspergillus calidoustus]
gene_6511	2.00657	2.59055	11.7218	11.0702	124.956	551	-2.1406	2.2229e-08	2.5798e-07	jgi.p|Morco1|161008	expressed protein	gi|628225130|ref|XP_007721075.1|	hypothetical protein A1O1_01973 [Capronia coronata CBS 617.96]
gene_10479	64.4742	59.5856	16.1447	15.7423	1454.7	405.303	1.8436	2.2314e-08	2.587e-07	jgi.p|Morco1|538624	HIT-like protein	gi|121716741|ref|XP_001275897.1|	conserved hypothetical protein [Aspergillus clavatus NRRL 1]
gene_9453	151.918	281.7	908.869	863.778	4934.28	18415.3	-1.9	2.2368e-08	2.5908e-07	jgi.p|Morco1|537918	glutathione S-transferase C-terminal-like protein	gi|754377405|gb|KIP10023.1|	hypothetical protein PHLGIDRAFT_115839 [Phlebiopsis gigantea 11061_1 CR5-6]
gene_11359	3.32008	13.5676	36.268	37.2174	373.684	1430.48	-1.9366	2.2503e-08	2.6038e-07	jgi.p|Morco1|548844	expressed protein	gi|902278959|emb|CRL17642.1|	Sugar transporter, conserved site [Penicillium camemberti]
gene_11162	5.72064	9.79309	34.8704	49.886	642.588	3681.46	-2.5183	2.3442e-08	2.7098e-07	jgi.p|Morco1|493617	alpha-1%2C4-glucan lyase	gi|591436559|gb|EXL69413.1|	hypothetical protein FOPG_14628 [Fusarium oxysporum f. sp. conglutinans race 2 54008]
gene_11463	80.1798	87.7416	12.3067	15.6394	2565.15	647.509	1.9861	2.3737e-08	2.7413e-07	jgi.p|Morco1|494117	expressed protein	gi|1024759385|gb|KZZ98362.1|	hypothetical protein AAL_02880 [Aschersonia aleyrodis RCEF 2490]
gene_6042	5.10947	6.4962	20.4843	25.2796	1064.51	4161.76	-1.967	2.3996e-08	2.7685e-07	jgi.p|Morco1|605426	carbamoyl-phosphate synth	gi|914755200|gb|KOC09365.1|	aspartate carbamoyltransferase [Aspergillus flavus AF70]
gene_545	10.7152	16.2515	0.775518	1.12778	574.211	44.1131	3.7023	2.4128e-08	2.7809e-07	jgi.p|Morco1|498809	MFS general substrate transporter	gi|682379859|gb|KFY63310.1|	hypothetical protein V496_04048 [Pseudogymnoascus pannorum VKM F-4515 (FW-2607)]
gene_5398	130.92	129.263	42.7618	38.2541	11180.2	3166.47	1.82	2.4202e-08	2.7868e-07	jgi.p|Morco1|564574	expressed protein	gi|630348903|ref|XP_007863752.1|	hypothetical protein GLOTRDRAFT_114977 [Gloeophyllum trabeum ATCC 11539]
gene_7972	785.613	450.083	69.2695	78.3654	32873	4925.95	2.7384	2.4249e-08	2.7895e-07	jgi.p|Morco1|536846	FAD-binding domain-containing protein	gi|238496889|ref|XP_002379680.1|	FAD/FMN-containing isoamyl alcohol oxidase MreA-like, putative [Aspergillus flavus NRRL3357]
gene_10968	4.60792	5.48215	1.12204	0.893418	203.341	37.3647	2.4442	2.4804e-08	2.8505e-07	jgi.p|Morco1|511615	MFS general substrate transporter	gi|607937920|gb|EZF71302.1|	hypothetical protein H105_06276 [Trichophyton soudanense CBS 452.61]
gene_11754	224.77	247.584	74.8981	67.1761	4740.54	1332.53	1.8309	2.5452e-08	2.9222e-07	jgi.p|Morco1|568074	hypothetical protein	-	-
gene_475	294.208	269.208	50.2548	47.3043	7115.38	1951.05	1.8667	2.6363e-08	3.0238e-07	jgi.p|Morco1|479438	expressed protein	gi|667828964|ref|XP_007778651.1|	hypothetical protein W97_02561 [Coniosporium apollinis CBS 100218]
gene_5692	5.33202	4.23169	0.318035	0.430498	118.644	18.7684	2.6603	2.6408e-08	3.026e-07	jgi.p|Morco1|136617	expressed protein	gi|631378258|ref|XP_007923509.1|	hypothetical protein MYCFIDRAFT_101688, partial [Pseudocercospora fijiensis CIRAD86]
gene_12763	0.990298	1.31708	5.61173	6.30649	73.5099	355.152	-2.2724	2.6619e-08	3.0472e-07	jgi.p|Morco1|609475	expressed protein	gi|915160679|ref|XP_013312644.1|	hypothetical protein PV05_07731 [Exophiala xenobiotica]
gene_13498	4.67994	10.3763	31.9854	32.7757	204.042	837.837	-2.0378	2.7058e-08	3.0945e-07	jgi.p|Morco1|609861	expressed protein	-	-
gene_10487	22.5455	23.551	107.507	94.2343	553.293	2157.32	-1.9631	2.7368e-08	3.1269e-07	jgi.p|Morco1|548212	expressed protein	gi|1024753355|gb|KZZ92374.1|	Zinc finger, C2H2-like protein [Ascosphaera apis ARSEF 7405]
gene_4548	0.192046	0.356334	2.37219	2.25087	15.868	123.243	-2.9573	2.755e-08	3.1446e-07	jgi.p|Morco1|520671	expressed protein	gi|557725630|dbj|GAD95707.1|	arrestin (or S-antigen), N-terminal domain protein [Byssochlamys spectabilis No. 5]
gene_4932	46.1831	23.6614	2.66861	2.36726	1167.95	76.3491	3.9352	2.7677e-08	3.1561e-07	jgi.p|Morco1|564298	expressed protein	-	-
gene_8943	5.85076	8.75408	0.27835	0.659364	70.227	4.87792	3.8477	2.8092e-08	3.2003e-07	jgi.p|Morco1|250887	expressed protein	-	-
gene_5707	214.811	186.992	59.9398	54.8884	2645.75	753.744	1.8115	2.8148e-08	3.2036e-07	jgi.p|Morco1|486827	Ankyrin	gi|1032851158|gb|OAQ58121.1|	ankyrin repeat-containing protein [Pochonia chlamydosporia 170]
gene_6924	264.474	209.334	97.8728	56.8194	8742.97	2472.87	1.8219	2.829e-08	3.2166e-07	jgi.p|Morco1|536107	expressed protein	gi|582958403|gb|EWC46611.1|	hypothetical protein DRE_04098 [Drechslerella stenobrocha 248]
gene_6898	318.108	259.569	74.8246	83.8774	3153.4	918.651	1.7793	2.8388e-08	3.2247e-07	jgi.p|Morco1|545744	expressed protein	gi|145256168|ref|XP_001402444.1|	import inner membrane translocase subunit TIM9 [Aspergillus niger CBS 513.88]
gene_1875	3.8316	4.01371	17.1404	18.4954	163.998	704.399	-2.1027	2.865e-08	3.2513e-07	jgi.p|Morco1|481337	Amino acid permease-associated region	gi|512186348|gb|EPE02144.1|	aat family amino acid transporter [Ophiostoma piceae UAMH 11346]
gene_7428	15.2414	56.0944	178.115	207.536	2095.26	12055.2	-2.5244	2.8894e-08	3.2759e-07	jgi.p|Morco1|553853	hypothetical protein	gi|914759790|gb|KOC13618.1|	hypothetical protein AFLA70_114g002820 [Aspergillus flavus AF70]
gene_7607	7.67592	11.9854	44.0014	38.7052	943.008	3554.38	-1.9143	2.9055e-08	3.2909e-07	jgi.p|Morco1|536577	expressed protein	gi|924879847|gb|KOS36338.1|	hypothetical protein ACN38_g12929 [Penicillium nordicum]
gene_1947	2875.97	2594.81	668.877	702.627	63019.3	19246.2	1.7112	2.9411e-08	3.326e-07	jgi.p|Morco1|556939	hypothetical protein	gi|1046798110|gb|OCL05044.1|	hypothetical protein AOQ84DRAFT_323529 [Glonium stellatum]
gene_8323	1.72712	3.66046	19.5871	34.9513	116.996	1158.05	-3.3072	2.9421e-08	3.326e-07	jgi.p|Morco1|606809	hexose transporter protein	gi|759238692|gb|KIW15636.1|	hypothetical protein PV08_05684 [Exophiala spinifera]
gene_1596	508.409	365.539	104.03	124.964	48186.4	14771.5	1.7058	2.9546e-08	3.337e-07	jgi.p|Morco1|570454	Tricalbin	gi|640922401|gb|KDN66675.1|	putative C2 domain-containing protein [Colletotrichum sublineola]
gene_8937	16.9532	15.5977	4.35635	3.78576	411.148	96.9751	2.084	3.0447e-08	3.4354e-07	jgi.p|Morco1|537549	LexA/Signal peptidase	gi|968585552|gb|KTW30230.1|	hypothetical protein T552_00708 [Pneumocystis carinii B80]
gene_5161	42.9332	121.761	353.426	261.612	4225.27	15520.7	-1.8771	3.0513e-08	3.4396e-07	jgi.p|Morco1|573225	Acetate--CoA ligase	gi|1025679870|gb|OAA67180.1|	Acetate-CoA ligase [Sporothrix insectorum RCEF 264]
gene_12342	18.8288	11.6978	3.23944	2.80508	279.033	63.29	2.1404	3.1367e-08	3.529e-07	jgi.p|Morco1|549495	DNA-binding HORMA	gi|582959769|gb|EWC47968.1|	hypothetical protein DRE_02850 [Drechslerella stenobrocha 248]
gene_2233	4.16458	2.98244	27.9437	20.9637	30.4108	185.415	-2.6081	3.1645e-08	3.557e-07	jgi.p|Morco1|482066	Ankyrin	gi|549051685|emb|CCX30607.1|	Similar to Putative ankyrin repeat protein RF_0381; acc. no. Q4UMH6 [Pyronema omphalodes CBS 100304]
gene_315	118.78	105.971	31.6632	35.2601	2222.8	627.41	1.8249	3.2954e-08	3.6971e-07	jgi.p|Morco1|556195	Co-chaperone Hsc20	gi|1020425499|gb|KZL63181.1|	fe-s protein assembly co-chaperone [Colletotrichum incanum]
gene_7946	3.32588	5.22166	19.2836	19.2022	134.447	580.131	-2.1093	3.3258e-08	3.7276e-07	jgi.p|Morco1|489513	aspartate aminotransferase	gi|742075808|gb|KIA75734.1|	aminotransferase function [Aspergillus ustus]
gene_12821	1.618	0.579359	10.2498	12.9342	9.85299	98.866	-3.3268	3.3331e-08	3.7322e-07	jgi.p|Morco1|540182	expressed protein	gi|751744603|gb|KIM92810.1|	hypothetical protein OIDMADRAFT_62204 [Oidiodendron maius Zn]
gene_10090	2.07029	0.92664	10.8781	10.7844	25.3381	166.845	-2.7191	3.3671e-08	3.7668e-07	jgi.p|Morco1|297358	expressed protein	-	-
gene_1363	16.3288	17.749	4.68443	3.91645	437.553	104.265	2.0692	3.3967e-08	3.7926e-07	jgi.p|Morco1|480732	expressed protein	gi|327300020|ref|XP_003234703.1|	hypothetical protein TERG_05294 [Trichophyton rubrum CBS 118892]
gene_3072	26.5223	44.2379	142.751	143.319	420.721	1642.06	-1.9646	3.3964e-08	3.7926e-07	jgi.p|Morco1|571613	Prefoldin alpha subunit	gi|1040553909|gb|OBT89518.1|	prefoldin, alpha subunit [Pseudogymnoascus sp. 03VT05]
gene_8990	1.9149	3.03139	12.2918	16.4162	74.0778	464.596	-2.6489	3.4047e-08	3.798e-07	jgi.p|Morco1|554446	hypothetical protein	gi|303319911|ref|XP_003069955.1|	hypothetical protein CPC735_031460 [Coccidioides posadasii C735 delta SOWgp]
gene_13487	25.6409	44.2298	136.493	134.415	474.055	1850.19	-1.9645	3.4339e-08	3.8269e-07	jgi.p|Morco1|530596	Riboflavin kinase	gi|582958169|gb|EWC46379.1|	hypothetical protein DRE_04322 [Drechslerella stenobrocha 248]
gene_4062	167.773	147.833	64.5217	46.5165	7783.05	2166.14	1.8452	3.5241e-08	3.9238e-07	jgi.p|Morco1|503499	Amino acid permease-associated region	gi|918816597|ref|XP_013428194.1|	hypothetical protein M436DRAFT_72202 [Aureobasidium namibiae CBS 147.97]
gene_10502	79.4121	55.0669	19.3224	18.118	2586.77	759.676	1.7677	3.5698e-08	3.9634e-07	jgi.p|Morco1|527500	UBC-like protein	gi|628087314|ref|XP_007705507.1|	hypothetical protein COCSADRAFT_128938 [Bipolaris sorokiniana ND90Pr]
gene_6055	21.2065	34.5315	107.117	117.062	1962.56	7264.3	-1.8881	3.6832e-08	4.0816e-07	jgi.p|Morco1|146083	P-loop containing nucleoside triphosphate hydrolase protein	gi|824363389|gb|KLJ06671.1|	translation initiation factor 5B [Emmonsia parva UAMH 139]
gene_10969	40.9183	42.971	8.4337	12.0308	1366.81	392.764	1.7991	3.7599e-08	4.1589e-07	jgi.p|Morco1|538944	expressed protein	gi|700450856|gb|KGO40928.1|	Amidohydrolase 2 [Penicillium expansum]
gene_834	419.176	273.701	115.435	106.376	13271.9	3447.48	1.9448	3.7704e-08	4.1666e-07	jgi.p|Morco1|531643	expressed protein	-	-
gene_6303	1.72641	1.30909	14.6102	12.2688	14.7364	118.288	-3.0049	3.8072e-08	4.2032e-07	jgi.p|Morco1|153639	hypothetical protein	-	-
gene_8011	44.3471	68.6559	185.953	223.158	3061.01	11687.9	-1.9329	3.8329e-08	4.2276e-07	jgi.p|Morco1|536876	hypothetical protein	gi|628273570|ref|XP_007731346.1|	2,3-bisphosphoglycerate-independent phosphoglycerate mutase [Capronia epimyces CBS 606.96]
gene_9982	4.01825	2.92092	0.42929	0.599253	113.103	15.6581	2.8527	3.8837e-08	4.2797e-07	jgi.p|Morco1|526835	Glycoside hydrolase	gi|961959791|gb|KTB34631.1|	putative glycoside hydrolase family 5 protein [Moniliophthora roreri]
gene_3494	17.3994	27.1492	96.2353	93.2051	705.66	2636.57	-1.9016	3.9005e-08	4.2942e-07	jgi.p|Morco1|519376	RTA1-domain containing protein	gi|972131969|gb|KUI60522.1|	Protein RTA1 [Valsa mali var. pyri]
gene_9852	23.0384	21.2543	88.6984	102.083	324.038	1295.44	-1.9992	3.9538e-08	4.3488e-07	jgi.p|Morco1|538181	hypothetical protein	-	-
gene_4026	15.8694	23.1369	63.3096	86.4946	1032.83	4072.89	-1.9794	4.0162e-08	4.4133e-07	jgi.p|Morco1|503467	NADP-specific glutamate dehydrogenase	gi|1002216285|gb|KXT11338.1|	hypothetical protein AC579_9464 [Pseudocercospora musae]
gene_4350	49.33	62.7099	243.745	219.669	2409.45	8872.48	-1.8806	4.0344e-08	4.4292e-07	jgi.p|Morco1|572629	Actin-like ATPase domain-containing protein	gi|1029185624|gb|OAL50191.1|	Hsp70 family protein-like protein [Pyrenochaeta sp. DS3sAY3a]
gene_6564	0.0364148	0.117352	2.32839	1.87135	2.1599	53.727	-4.6366	4.0509e-08	4.4432e-07	jgi.p|Morco1|506689	pectate lyase plyA-aspergillus niger	gi|648157388|gb|KDR71150.1|	hypothetical protein GALMADRAFT_271307 [Galerina marginata CBS 339.88]
gene_3657	24.7666	25.588	110.813	108.516	476.22	1833.48	-1.9449	4.09e-08	4.4818e-07	jgi.p|Morco1|483985	Peptidase C15%2C pyroglutamyl peptidase I-like protein	gi|667724594|gb|KFA66558.1|	hypothetical protein S40285_00784 [Stachybotrys chlorohalonata IBT 40285]
gene_11718	106.598	125.068	463.095	420.635	1364.42	5186.87	-1.9266	4.101e-08	4.4898e-07	jgi.p|Morco1|578448	expressed protein	gi|296414780|ref|XP_002837075.1|	hypothetical protein [Tuber melanosporum Mel28]
gene_4480	444.293	295.748	124.232	130.695	5374.31	1539.88	1.8033	4.1249e-08	4.5117e-07	jgi.p|Morco1|534410	Preprotein translocase Sec%2C Sec61-beta subunit	gi|145229007|ref|XP_001388812.1|	transport protein sec61 subunit beta [Aspergillus niger CBS 513.88]
gene_12124	5.34802	10.5466	43.9969	38.1174	302.248	1310.34	-2.1161	4.3212e-08	4.7221e-07	jgi.p|Morco1|539711	expressed protein	gi|1046766067|gb|OCK74897.1|	hypothetical protein K432DRAFT_386537 [Lepidopterella palustris CBS 459.81]
gene_8853	31.9683	35.5189	10.5946	8.41887	1011.98	273.166	1.8893	4.3546e-08	4.7542e-07	jgi.p|Morco1|537489	PIG-P-domain containing protein	gi|821081843|gb|KKY35327.1|	putative pig-p domain-containing protein [Diaporthe ampelina]
gene_5123	262.526	205.396	73.7143	66.8922	7468.73	2218.43	1.7513	4.3745e-08	4.7715e-07	jgi.p|Morco1|604807	expressed protein	gi|452847632|gb|EME49564.1|	hypothetical protein DOTSEDRAFT_49802 [Dothistroma septosporum NZE10]
gene_9850	6.21983	9.10346	38.2051	26.2391	296.866	1160.02	-1.9663	4.5796e-08	4.9906e-07	jgi.p|Morco1|291080	hypothetical protein	gi|813207257|dbj|GAO51426.1|	hypothetical protein G7K_5527-t1 [Saitoella complicata NRRL Y-17804]
gene_5767	12.5609	15.2723	56.8159	53.4385	948.65	3578.19	-1.9153	4.5901e-08	4.9974e-07	jgi.p|Morco1|535356	MTHFR-domain containing protein	gi|667736170|gb|KFA75502.1|	hypothetical protein S40288_01225 [Stachybotrys chartarum IBT 40288]
gene_13081	144.913	82.7884	19.2576	19.7518	2995.03	476.027	2.6535	4.6074e-08	5.0116e-07	jgi.p|Morco1|568762	expressed protein	-	-
gene_1347	974.991	1061.06	270.671	292.355	48399.5	14654.1	1.7237	4.6819e-08	5.088e-07	jgi.p|Morco1|532044	hypothetical protein	gi|913773004|emb|CRK30414.1|	hypothetical protein BN1708_000944 [Verticillium longisporum]
gene_12691	18.5639	14.6594	4.02841	3.19615	430.179	110.353	1.9628	4.835e-08	5.2494e-07	jgi.p|Morco1|549726	hypothetical protein	gi|1063248117|gb|ODQ70622.1|	hypothetical protein LIPSTDRAFT_6075 [Lipomyces starkeyi NRRL Y-11557]
gene_3890	128.513	105.848	25.6259	28.9828	7741.74	2442.27	1.6644	4.8638e-08	5.2711e-07	jgi.p|Morco1|533977	FAD/NAD(P)-binding domain-containing protein	gi|1046785293|gb|OCK93041.1|	hypothetical protein K441DRAFT_153793 [Cenococcum geophilum 1.58]
gene_9407	0.648952	1.74279	8.93285	8.95172	18.7808	131.121	-2.8036	4.8595e-08	5.2711e-07	jgi.p|Morco1|491388	hypothetical protein	gi|594711739|gb|EXU94777.1|	tetratricopeptide and DUF676 domain protein [Metarhizium robertsii]
gene_13542	279.478	215.034	67.4162	67.8781	4681.14	1422.15	1.7188	4.9579e-08	5.3681e-07	jgi.p|Morco1|540578	expressed protein	-	-
gene_7318	193.351	413.629	1177.8	1075.46	6152.55	22241.3	-1.854	5.0438e-08	5.4561e-07	jgi.p|Morco1|574920	expressed protein	gi|582956969|gb|EWC45191.1|	hypothetical protein DRE_06079 [Drechslerella stenobrocha 248]
gene_546	3.92503	3.03418	0.260612	0.396865	93.5816	12.1115	2.9498	5.1386e-08	5.5536e-07	jgi.p|Morco1|531447	expressed protein	-	-
gene_7441	4.23951	3.60096	45.1796	41.7069	196.65	1787.96	-3.1846	5.3417e-08	5.7678e-07	jgi.p|Morco1|507510	aminotransferase	gi|928514212|ref|XP_014075903.1|	hypothetical protein COCC4DRAFT_63948 [Bipolaris maydis ATCC 48331]
gene_2491	21.5077	34.9912	105.097	110.355	1640.05	6030.4	-1.8785	5.3625e-08	5.7849e-07	jgi.p|Morco1|562789	hypothetical protein	gi|607897344|gb|EZF35713.1|	T-complex protein 1 subunit epsilon [Trichophyton interdigitale H6]
gene_6018	26.3027	44.4004	131.466	140.827	2029.34	7406.94	-1.8679	5.3791e-08	5.7975e-07	jgi.p|Morco1|522563	Dipeptidyl-peptidase III	gi|391869133|gb|EIT78338.1|	dipeptidyl peptidase III [Aspergillus oryzae 3.042]
gene_13317	2.48221	4.4041	26.1304	22.9322	124.594	1000.85	-3.0059	5.3909e-08	5.8049e-07	jgi.p|Morco1|496459	MFS general substrate transporter	gi|915126207|ref|XP_013322830.1|	Uncharacterized protein T310_10205 [Rasamsonia emersonii CBS 393.64]
gene_10902	48.2839	57.3001	15.4654	16.1738	2209.52	628.625	1.8135	5.4225e-08	5.8336e-07	jgi.p|Morco1|511522	Histone acetyltransferase type B	gi|116192019|ref|XP_001221822.1|	hypothetical protein CHGG_05727 [Chaetomium globosum CBS 148.51]
gene_9813	8.19921	10.005	35.7617	37.0047	938.418	3489.58	-1.8948	5.7536e-08	6.1785e-07	jgi.p|Morco1|607691	Ankyrin	gi|952555261|dbj|GAQ03725.1|	hypothetical protein ALT_1046 [Aspergillus lentulus]
gene_13026	56.1508	101.424	554.756	453.341	2708.8	14389.1	-2.4093	5.8617e-08	6.289e-07	jgi.p|Morco1|496100	expressed protein	gi|953398152|ref|XP_014543318.1|	Zinc finger, C2H2-type/integrase, DNA-binding protein, partial [Metarhizium brunneum ARSEF 3297]
gene_13283	8.63045	11.0799	35.705	38.905	234.233	952.694	-2.0241	5.9652e-08	6.3941e-07	jgi.p|Morco1|496395	Ankyrin	gi|1040511399|gb|OBT51264.1|	hypothetical protein VE04_08627 [Pseudogymnoascus sp. 24MN13]
gene_12343	21.3057	36.0276	109.357	112.132	2203.89	7963.78	-1.8534	6.1243e-08	6.5528e-07	jgi.p|Morco1|391983	expressed protein	gi|1046782920|gb|OCK90685.1|	calcium-independent protein kinase C [Cenococcum geophilum 1.58]
gene_6908	9.15896	21.876	65.3882	64.4454	308.276	1161.78	-1.914	6.1211e-08	6.5528e-07	jgi.p|Morco1|574601	Translin	gi|682454172|gb|KFZ12698.1|	hypothetical protein V501_04088 [Pseudogymnoascus pannorum VKM F-4519 (FW-2642)]
gene_2760	128.868	112.63	38.5623	34.5653	4866.94	1448.53	1.7484	6.1597e-08	6.5814e-07	jgi.p|Morco1|533110	Glycoside hydrolase	gi|1020458482|gb|KZL87557.1|	alpha-galactosidase [Colletotrichum incanum]
gene_5546	9.56939	22.7344	76.8904	67.3124	502.65	1902.74	-1.9205	6.1622e-08	6.5814e-07	jgi.p|Morco1|558453	hypothetical protein	gi|1002218002|gb|KXT12983.1|	hypothetical protein AC579_3172 [Pseudocercospora musae]
gene_8404	17.0696	18.6745	5.71565	3.97352	508.993	127.576	1.9963	6.2087e-08	6.619e-07	jgi.p|Morco1|606857	expressed protein	gi|682374974|gb|KFY59595.1|	hypothetical protein V496_05630 [Pseudogymnoascus pannorum VKM F-4515 (FW-2607)]
gene_13120	33.0641	32.8976	9.4661	9.33288	1598.55	460.315	1.7961	6.3288e-08	6.741e-07	jgi.p|Morco1|609657	expressed protein	gi|697088697|ref|XP_009657259.1|	hypothetical protein VDAG_06586 [Verticillium dahliae VdLs.17]
gene_7053	42.2715	31.6412	10.3501	11.1495	972.036	271.566	1.8397	6.3391e-08	6.7459e-07	jgi.p|Morco1|488354	hypothetical protein	gi|1027160948|gb|OAG21323.1|	hypothetical protein CC77DRAFT_933980 [Alternaria alternata]
gene_12499	13.2257	10.4465	2.62543	1.89381	150.182	25.5771	2.5538	6.3647e-08	6.767e-07	jgi.p|Morco1|539983	hypothetical protein	-	-
gene_5048	235.046	558.402	1542.25	1446.2	22914.1	80633.2	-1.8151	6.6001e-08	7.0047e-07	jgi.p|Morco1|552938	OPT superfamily Oligopeptide transporter	gi|918809362|ref|XP_013426505.1|	oligopeptide transporter [Aureobasidium namibiae CBS 147.97]
gene_1801	36.6024	75.6921	203.657	221.525	3215.3	11476.8	-1.8357	6.5991e-08	7.0047e-07	jgi.p|Morco1|517130	4-aminobutyrate aminotransferase	gi|119498421|ref|XP_001265968.1|	4-aminobutyrate transaminase GatA [Neosartorya fischeri NRRL 181]
gene_13417	0.95446	1.97464	24.173	22.0548	41.9718	523.083	-3.6395	6.6072e-08	7.0059e-07	jgi.p|Morco1|514129	expressed protein	gi|549045811|emb|CCX33195.1|	Similar to predicted protein [Aspergillus terreus NIH2624]; acc. no. XP_001210260 [Pyronema omphalodes CBS 100304]
gene_2304	32.5936	56.9252	161.135	167.118	610.951	2294.95	-1.9093	6.6337e-08	7.0213e-07	jgi.p|Morco1|570994	hypothetical protein	gi|549052619|emb|CCX30037.1|	Similar to hypothetical protein [Tuber melanosporum Mel28]; acc. no. XP_002839754 [Pyronema omphalodes CBS 100304]
gene_5219	8.74082	7.45701	55.3269	51.814	409.728	2273.09	-2.4719	6.7762e-08	7.1657e-07	jgi.p|Morco1|504991	Tryptophan synthase beta subunit-like PLP-dependent enzyme	gi|597580059|ref|XP_007293086.1|	threonine synthase [Marssonina brunnea f. sp. 'multigermtubi' MB_m1]
gene_11779	2.34043	7.27775	21.8785	28.7637	39.9108	211.763	-2.4076	6.9203e-08	7.3116e-07	jgi.p|Morco1|477053	4ank: A designed ankyrin repeat protein with four identical consensus repeats	gi|1002208771|gb|KXT04232.1|	hypothetical protein AC579_8342 [Pseudocercospora musae]
gene_317	35.2371	26.7953	7.35855	9.02145	1066.75	310.183	1.782	7.0742e-08	7.4675e-07	jgi.p|Morco1|10268	mitochondrial deoxynucleotide carrier	gi|358373902|dbj|GAA90497.1|	mitochondrial deoxynucleotide carrier protein [Aspergillus kawachii IFO 4308]
gene_12311	34.4513	27.3007	10.9084	9.19136	1474.04	414.139	1.8316	7.0808e-08	7.4678e-07	jgi.p|Morco1|539851	hypothetical protein	gi|1046772137|gb|OCK80526.1|	hypothetical protein K432DRAFT_352869, partial [Lepidopterella palustris CBS 459.81]
gene_3309	679.21	683.837	201.07	207.749	22266.8	6770.55	1.7175	7.2718e-08	7.66e-07	jgi.p|Morco1|533528	phosphatidylglycerol/phosphatidylinositol transfer protein precursor	gi|71001572|ref|XP_755467.1|	ML domain protein [Aspergillus fumigatus Af293]
gene_9297	101.068	138.816	398.192	458.397	1861.8	6874.48	-1.8846	7.276e-08	7.66e-07	jgi.p|Morco1|491513	hypothetical protein	gi|759230492|gb|KIW07465.1|	hypothetical protein PV09_01433 [Verruconis gallopava]
gene_4015	0.775508	1.15904	4.22205	4.722	86.4693	386.252	-2.1593	7.3446e-08	7.7253e-07	jgi.p|Morco1|604081	expressed protein	gi|1046787610|gb|OCK95346.1|	hypothetical protein K441DRAFT_557014, partial [Cenococcum geophilum 1.58]
gene_8036	687.639	589.517	204.396	201.541	8691.04	2609.49	1.7358	7.4342e-08	7.8126e-07	jgi.p|Morco1|462773	hypothetical protein	gi|628222997|ref|XP_007720712.1|	peptidyl-prolyl cis-trans isomerase B [Capronia coronata CBS 617.96]
gene_1622	133.379	222.063	7.9951	7.96163	3122.78	139.942	4.4799	7.6095e-08	7.9897e-07	jgi.p|Morco1|267400	expressed protein	-	-
gene_1051	880.774	528.479	148.804	171.446	40286.4	9434.66	2.0943	7.6466e-08	8.0215e-07	jgi.p|Morco1|531797	Heat shock protein 70	gi|599156068|gb|EYE95244.1|	putative Hsp70 chaperone BiP/Kar2 [Aspergillus ruber CBS 135680]
gene_11631	20.4923	36.6424	110.565	103.241	1342.47	4845.83	-1.8519	7.6918e-08	8.0617e-07	jgi.p|Morco1|539353	expressed protein	gi|1026763539|gb|OAE24573.1|	hypothetical protein AXG93_2415s1550 [Marchantia polymorpha subsp. polymorpha]
gene_5726	1083.71	858.341	277.795	316.826	38190.3	11776.4	1.6973	7.734e-08	8.0987e-07	jgi.p|Morco1|486802	Protein disulphide isomerase	gi|953439201|ref|XP_014561672.1|	hypothetical protein COCVIDRAFT_22321 [Bipolaris victoriae FI3]
gene_11931	59.7788	92.3193	261.111	284.015	2636.64	9589.35	-1.8627	7.7502e-08	8.1085e-07	jgi.p|Morco1|608982	Creatinase/aminopeptidase	gi|682458687|gb|KFZ15807.1|	hypothetical protein V502_05403 [Pseudogymnoascus pannorum VKM F-4520 (FW-2644)]
gene_3701	14.5411	27.4897	77.2451	84.7161	480.643	1784.95	-1.8929	7.7747e-08	8.1269e-07	jgi.p|Morco1|519655	expressed protein	gi|695549259|ref|XP_009545312.1|	hypothetical protein HETIRDRAFT_242829, partial [Heterobasidion irregulare TC 32-1]
gene_5959	4.09021	7.01862	23.9957	20.6332	632.636	2298.45	-1.8612	7.8047e-08	8.1511e-07	jgi.p|Morco1|143934	hypothetical protein	gi|972538944|gb|KUJ15569.1|	ABC transporter family protein [Phialocephala scopiformis]
gene_5102	11.8493	14.7537	49.0753	70.4352	493.809	2319.49	-2.2318	7.9176e-08	8.2616e-07	jgi.p|Morco1|486175	GMP synthase	gi|327309540|ref|XP_003239461.1|	GMP synthase subunit B [Trichophyton rubrum CBS 118892]
gene_3686	25.5603	42.5454	132.223	132.09	1802.78	6430.3	-1.8347	7.9286e-08	8.2658e-07	jgi.p|Morco1|563539	expressed protein	gi|1066288027|ref|XP_018033841.1|	hypothetical protein CC84DRAFT_1165706 [Paraphaeosphaeria sporulosa]
gene_9000	15.1633	34.298	86.511	97.4389	909.038	3285.07	-1.8535	7.9408e-08	8.2713e-07	jgi.p|Morco1|509255	Arginine N-methyltransferase 2	gi|662503448|gb|KEQ61068.1|	arginine N-methyltransferase 2 [Aureobasidium melanogenum CBS 110374]
gene_7124	537.955	486.418	133.197	157.257	5150.11	1583.45	1.7015	8.135e-08	8.466e-07	jgi.p|Morco1|475820	hypothetical protein	gi|691792272|emb|CDO72356.1|	hypothetical protein BN946_scf184977.g53 [Trametes cinnabarina]
gene_10717	27.2211	16.123	5.14987	4.3671	622.252	110.079	2.499	8.3207e-08	8.6516e-07	jgi.p|Morco1|538767	hypothetical protein	gi|119479003|ref|XP_001259530.1|	secretory pathway protein Ssp120, putative [Neosartorya fischeri NRRL 181]
gene_5000	134.414	448.617	1038.87	1102	4979.92	17244.1	-1.7919	8.5003e-08	8.8306e-07	jgi.p|Morco1|534798	Translationally-controlled tumor protein	gi|1023222385|gb|KZT19259.1|	translationally controlled tumor-associated [Neolentinus lepideus HHB14362 ss-1]
gene_6955	35.2469	77.7165	222.907	221.689	1916.94	6689.11	-1.803	8.5756e-08	8.9009e-07	jgi.p|Morco1|545777	hypothetical protein	gi|549049150|emb|CCX11700.1|	Protein of unknown function [Pyronema omphalodes CBS 100304]
gene_13107	6.85608	3.46297	24.4756	23.9883	110.835	485.74	-2.1318	8.6121e-08	8.931e-07	jgi.p|Morco1|496194	expressed protein	gi|477521206|gb|ENH73322.1|	hypothetical protein FOC1_g10008807 [Fusarium oxysporum f. sp. cubense race 1]
gene_10494	91.2242	139.846	399.851	433.327	4767.4	17105.1	-1.8431	8.844e-08	9.1635e-07	jgi.p|Morco1|548217	ARM repeat-containing protein	gi|682306720|gb|KFY16357.1|	hypothetical protein V492_01399 [Pseudogymnoascus pannorum VKM F-4246]
gene_12618	12.6334	15.2405	76.4961	66.257	976.341	4212.7	-2.1093	8.9593e-08	9.2747e-07	jgi.p|Morco1|579157	expressed protein	gi|631393142|ref|XP_007930951.1|	hypothetical protein MYCFIDRAFT_95405, partial [Pseudocercospora fijiensis CIRAD86]
gene_8019	19088.7	19801.9	6133.23	5843.1	155085	47443.7	1.7088	9.0492e-08	9.3596e-07	jgi.p|Morco1|536883	hypothetical protein	-	-
gene_7179	607.638	555.646	190.95	178.263	6933.74	2091.77	1.7289	9.2708e-08	9.5804e-07	jgi.p|Morco1|606047	protein translocase SEC6	gi|1040507705|gb|OBT49466.1|	translocase SEC61 complex gamma subunit [Pseudogymnoascus sp. WSF 3629]
gene_3979	2.35069	3.59559	12.775	13.8677	116.983	487.904	-2.0603	9.349e-08	9.6527e-07	jgi.p|Morco1|58531	expressed protein	gi|846911142|gb|KMK57041.1|	hypothetical protein Y699_05956 [Aspergillus fumigatus Z5]
gene_4206	4.94446	5.66721	26.5142	20.3694	223.709	861.471	-1.9452	9.3682e-08	9.6641e-07	jgi.p|Morco1|604207	expressed protein	-	-
gene_2105	35.4856	51.1623	146.614	156.881	2034.3	7394.23	-1.8619	9.5193e-08	9.8114e-07	jgi.p|Morco1|351531	hypothetical protein	gi|682400225|gb|KFY77316.1|	hypothetical protein V499_03299 [Pseudogymnoascus pannorum VKM F-103]
gene_2405	84.3393	44.0282	4.10798	5.33432	582.431	55.1274	3.4012	9.7503e-08	1.0041e-06	jgi.p|Morco1|532838	expressed protein	-	-
gene_1256	0.574906	1.36516	6.7447	5.91978	32.5835	175.564	-2.4298	9.9459e-08	1.0233e-06	jgi.p|Morco1|531972	Nucleotide-binding domain-containing protein	gi|751759872|gb|KIN08045.1|	hypothetical protein OIDMADRAFT_22878 [Oidiodendron maius Zn]
gene_11103	36.7197	52.2855	7.56384	6.81586	1819.3	233.927	2.9593	1.0091e-07	1.037e-06	jgi.p|Morco1|333251	expressed protein	gi|549055809|emb|CCX05421.1|	Protein of unknown function [Pyronema omphalodes CBS 100304]
gene_5189	63.0939	38.249	14.5943	11.8178	507.66	126.72	2.0022	1.0097e-07	1.037e-06	jgi.p|Morco1|544573	DNA polymerase III clamp loader subunit	gi|1033929048|gb|OAT09902.1|	replication factor C subunit 5 [Blastomyces gilchristii SLH14081]
gene_11076	23.7178	52.3528	264.302	264.203	979.549	7672.6	-2.9695	1.0296e-07	1.0566e-06	jgi.p|Morco1|538967	phosphoadenosine phosphosulfate reductase	gi|1046771077|gb|OCK79511.1|	phosphoadenosine phosphosulfate reductase [Lepidopterella palustris CBS 459.81]
gene_7551	2.80675	3.93427	26.6736	25.9376	197.532	1264.45	-2.6784	1.034e-07	1.0602e-06	jgi.p|Morco1|559163	SurE-like protein	gi|859269686|emb|CEJ56490.1|	Putative Tubulin-tyrosine ligase family protein [Penicillium brasilianum]
gene_6005	1.49198	1.3022	6.54209	6.91064	74.1553	340.438	-2.1988	1.0351e-07	1.0604e-06	jgi.p|Morco1|605395	hypothetical protein	gi|628231585|ref|XP_007716470.1|	hypothetical protein COCCADRAFT_40371 [Bipolaris zeicola 26-R-13]
gene_3961	1.5233	3.92726	13.9609	12.278	91.0858	381.537	-2.0665	1.0607e-07	1.0856e-06	jgi.p|Morco1|534024	Heme oxygenase-like protein	gi|213404992|ref|XP_002173268.1|	TENA/THI domain-containing protein [Schizosaccharomyces japonicus yFS275]
gene_11407	17.2813	21.5312	7.20248	3.22766	877.967	215.257	2.0281	1.0686e-07	1.0928e-06	jgi.p|Morco1|567872	Acetyl-CoA synthetase-like protein	gi|303317652|ref|XP_003068828.1|	AMP-binding enzyme, putative [Coccidioides posadasii C735 delta SOWgp]
gene_12132	7.09835	14.657	42.8429	41.81	937.651	3297.53	-1.8143	1.0742e-07	1.0975e-06	jgi.p|Morco1|512915	hypothetical protein	gi|317035457|ref|XP_001397110.2|	xylanolytic transcriptional activator xlnR [Aspergillus niger CBS 513.88]
gene_13648	5.44235	2.43594	27.388	23.9883	25.3381	158.151	-2.6419	1.1057e-07	1.1287e-06	jgi.p|Morco1|469630	Ankyrin	gi|682430941|gb|KFY96902.1|	hypothetical protein V500_02279 [Pseudogymnoascus pannorum VKM F-4518 (FW-2643)]
gene_8900	218.026	142.007	64.4324	59.8487	4353.66	1308.4	1.7344	1.1143e-07	1.1365e-06	jgi.p|Morco1|525620	DnaJ-domain containing protein	gi|530468941|gb|EQB50195.1|	DnaJ domain-containing protein [Colletotrichum gloeosporioides Cg-14]
gene_2108	4.93022	6.37271	19.9969	22.5892	349.896	1327.31	-1.9235	1.119e-07	1.1404e-06	jgi.p|Morco1|557026	WD40 repeat-like protein	gi|154305910|ref|XP_001553356.1|	hypothetical protein BC1G_08186 [Botrytis cinerea B05.10]
gene_9202	5.81909	8.08101	25.8217	28.5961	364.081	1359.55	-1.9008	1.1344e-07	1.155e-06	jgi.p|Morco1|576430	Mitochondrial carrier	gi|407923577|gb|EKG16646.1|	Calcium-binding EF-hand [Macrophomina phaseolina MS6]
gene_7672	7.55519	9.14506	35.8313	29.7846	992.583	3537.36	-1.8334	1.1876e-07	1.2071e-06	jgi.p|Morco1|606371	P-loop containing nucleoside triphosphate hydrolase protein	gi|347839640|emb|CCD54212.1|	similar to ABC transporter [Botrytis cinerea T4]
gene_8609	2.09923	2.35425	16.1967	15.3302	264.356	1548.97	-2.5508	1.1928e-07	1.2114e-06	jgi.p|Morco1|242906	expressed protein	gi|636770875|ref|XP_008087611.1|	ATPase of HSP90 chaperone/DNA topoisomerase II/histidine kinase [Glarea lozoyensis ATCC 20868]
gene_1892	759.037	557.547	181.963	198.396	27298.9	8746.03	1.6421	1.1947e-07	1.2123e-06	jgi.p|Morco1|532442	Zn-dependent exopeptidase	gi|615414071|ref|XP_007584460.1|	putative glycoside hydrolase family 47 protein [Neofusicoccum parvum UCRNP2]
gene_4018	7.67622	13.4229	106.407	82.476	368.805	2697.05	-2.8705	1.2166e-07	1.2334e-06	jgi.p|Morco1|552505	Thiolase-like protein	gi|1020457012|gb|KZL86651.1|	nonspecific lipid-transfer protein [Colletotrichum incanum]
gene_11111	26.0527	31.2017	94.1018	113.485	1289.42	4667.99	-1.8561	1.2177e-07	1.2335e-06	jgi.p|Morco1|511687	Actin-like ATPase domain-containing protein	gi|995936039|gb|KXG48735.1|	Heat shock protein 70 family [Penicillium griseofulvum]
gene_3035	87.9292	65.4927	17.5818	23.9528	1920.79	597.347	1.6851	1.2248e-07	1.2396e-06	jgi.p|Morco1|533306	hypothetical protein	-	-
gene_10569	0.783303	0.732864	0.0224395	0.113904	59.5136	4.28804	3.7948	1.2259e-07	1.2397e-06	jgi.p|Morco1|577503	hypothetical protein	gi|891571539|ref|XP_013019913.1|	poly(A) binding protein Crp79 [Schizosaccharomyces octosporus yFS286]
gene_9038	5.55968	15.144	60.3064	51.7359	53.1499	246.908	-2.2158	1.2296e-07	1.2424e-06	jgi.p|Morco1|475296	hypothetical protein	gi|531982671|gb|EQL33258.1|	hypothetical protein BDFG_04697 [Blastomyces dermatitidis ATCC 26199]
gene_3626	23.7969	16.2492	6.49161	5.67637	737.918	205.429	1.8448	1.246e-07	1.2579e-06	jgi.p|Morco1|519543	CDK-activating kinase assembly factor	gi|315051602|ref|XP_003175175.1|	RNA polymerase II transcription factor B subunit 3 [Microsporum gypseum CBS 118893]
gene_4766	94.0782	80.8189	29.3143	27.2631	1905.69	561.037	1.7641	1.2554e-07	1.2658e-06	jgi.p|Morco1|504436	Microsomal signal peptidase 25 kDa subunit	gi|628220454|ref|XP_007714743.1|	hypothetical protein COCCADRAFT_102520 [Bipolaris zeicola 26-R-13]
gene_13276	8.4879	13.1147	38.2312	38.1576	373.672	1407.26	-1.913	1.256e-07	1.2658e-06	jgi.p|Morco1|438881	expressed protein	gi|1021545104|gb|KZN92350.1|	Nephrocystin-3 [Penicillium chrysogenum]
gene_4107	721.839	808.545	205.192	209.646	23221.2	7387.63	1.6523	1.2642e-07	1.273e-06	jgi.p|Morco1|572440	Aldolase	gi|225679746|gb|EEH18030.1|	hypothetical protein PABG_00593 [Paracoccidioides brasiliensis Pb03]
gene_13210	9.09253	18.8864	60.275	52.16	352.3	1275.61	-1.8563	1.2659e-07	1.2736e-06	jgi.p|Morco1|540395	hypothetical protein	gi|913762400|emb|CRK38439.1|	hypothetical protein BN1708_007762, partial [Verticillium longisporum]
gene_8373	964.586	459.553	12.2994	14.9561	27089.9	1492.1	4.1823	1.2824e-07	1.2891e-06	jgi.p|Morco1|537183	aldo/keto reductase family protein	gi|1040026398|gb|OBS19126.1|	hypothetical protein FPOA_10849 [Fusarium poae]
gene_6160	0.396135	0.0531918	2.99025	3.48217	4.31553	65.5799	-3.9256	1.3061e-07	1.3118e-06	jgi.p|Morco1|150126	expressed protein	-	-
gene_826	15.9275	24.1141	68.8941	77.0984	1533.73	5436.39	-1.8256	1.3073e-07	1.3119e-06	jgi.p|Morco1|569877	expressed protein	-	-
gene_1127	225.576	163.718	58.9339	61.9347	4927.98	1535.21	1.6826	1.3185e-07	1.322e-06	jgi.p|Morco1|199504	Retrieval of early ER protein Rer1	gi|584415829|emb|CDM27527.1|	Protein RER1A [Penicillium roqueforti FM164]
gene_10664	22.14	20.7867	82.1985	77.364	1091.43	3960.26	-1.8594	1.3335e-07	1.3348e-06	jgi.p|Morco1|493097	Skb1 methyltransferase	gi|831349333|ref|XP_012744512.1|	hypothetical protein GMDG_06076 [Pseudogymnoascus destructans 20631-21]
gene_4101	13.3644	33.5851	90.2302	85.2215	1569.48	5379.3	-1.7771	1.371e-07	1.37e-06	jgi.p|Morco1|552537	hypothetical protein	gi|972543691|gb|KUJ20307.1|	hypothetical protein LY89DRAFT_578866 [Phialocephala scopiformis]
gene_10372	5.88755	5.88733	0.891502	0.366918	215.625	47.3005	2.1886	1.3799e-07	1.3777e-06	jgi.p|Morco1|608038	SUR7-domain containing protein	gi|859269186|emb|CEJ55986.1|	Putative Actin cortical patch protein Sur7 [Penicillium brasilianum]
gene_2786	3.29159	5.45115	25.0904	32.1492	32.1103	179.407	-2.4821	1.4304e-07	1.4257e-06	jgi.p|Morco1|477367	Ankyrin	gi|134057004|emb|CAK44345.1|	unnamed protein product [Aspergillus niger]
gene_3074	29.239	26.4009	9.02235	7.92051	1022.89	293.743	1.8	1.4493e-07	1.4433e-06	jgi.p|Morco1|603432	expressed protein	-	-
gene_10777	197.762	149.185	42.905	46.9417	4966.54	1617.64	1.6184	1.4686e-07	1.4613e-06	jgi.p|Morco1|538797	hypothetical protein	gi|662530288|gb|KEQ87662.1|	hypothetical protein M438DRAFT_267268 [Aureobasidium pullulans EXF-150]
gene_13555	9.94405	11.2595	43.0212	46.7045	157.337	624.953	-1.9899	1.4732e-07	1.4646e-06	jgi.p|Morco1|472939	Protein kinase-like protein	gi|966766621|dbj|GAQ41069.1|	hypothetical protein AKAW_00346 [Aspergillus niger]
gene_2969	43.431	27.6263	13.3282	9.68886	940.817	264.544	1.8304	1.4914e-07	1.4815e-06	jgi.p|Morco1|482848	Mitochondrial carrier	gi|910298001|gb|KNG89528.1|	putative mitochondrial carrier protein (Leu5) [Aspergillus nomius NRRL 13137]
gene_632	6.18832	6.0619	44.9335	37.7275	223.133	1256.51	-2.4935	1.5048e-07	1.4935e-06	jgi.p|Morco1|479312	Aldehyde dehydrogenase	gi|758188087|ref|XP_011316424.1|	hypothetical protein FGSG_00718 [Fusarium graminearum PH-1]
gene_996	1.81721	4.3739	30.7399	24.0496	323.864	2323.15	-2.8426	1.5138e-07	1.5012e-06	jgi.p|Morco1|531752	hypothetical protein	gi|682344313|gb|KFY38054.1|	hypothetical protein V495_06780 [Pseudogymnoascus pannorum VKM F-4514 (FW-929)]
gene_9457	28.6754	36.9836	114.488	126.414	1090.71	3883.98	-1.8323	1.5187e-07	1.5048e-06	jgi.p|Morco1|509934	hypothetical protein	gi|1018273190|gb|KZF25284.1|	hypothetical protein L228DRAFT_236399 [Xylona heveae TC161]
gene_5124	0.187484	0.553844	5.34875	5.00754	16.1519	177.511	-3.4581	1.5259e-07	1.5106e-06	jgi.p|Morco1|604808	FAD-binding domain-containing protein	gi|615423174|ref|XP_007587367.1|	putative glucooligosaccharide oxidase protein [Neofusicoccum parvum UCRNP2]
gene_2247	194.367	270.513	779.751	810.15	21574.3	75801	-1.8129	1.5375e-07	1.5209e-06	jgi.p|Morco1|501111	Haem peroxidase	gi|303313671|ref|XP_003066847.1|	fatty acid oxygenase, putative [Coccidioides posadasii C735 delta SOWgp]
gene_8161	184.58	196.538	71.7334	60.6155	3978.12	1178.76	1.7548	1.5504e-07	1.5323e-06	jgi.p|Morco1|546617	hypothetical protein	gi|685863049|ref|XP_009258557.1|	XlnR [Fusarium pseudograminearum CS3096]
gene_9611	1.18333	0.847436	0	0	27.8766	0	Inf	1.5553e-07	1.5359e-06	jgi.p|Morco1|576760	hypothetical protein	-	-
gene_8532	12.1105	17.1174	1.82877	2.12181	299.022	46.4126	2.6877	1.5574e-07	1.5367e-06	jgi.p|Morco1|606944	expressed protein	-	-
gene_2970	17.3349	23.8181	4.47516	3.90718	204.666	35.5783	2.5242	1.5622e-07	1.5401e-06	jgi.p|Morco1|482836	Ankyrin	gi|682418462|gb|KFY88631.1|	hypothetical protein V498_06717, partial [Pseudogymnoascus pannorum VKM F-4517 (FW-2822)]
gene_2119	0.332588	0.516059	3.34742	3.86478	11.5482	96.0816	-3.0566	1.564e-07	1.5406e-06	jgi.p|Morco1|532626	Phosphoribosylglycinamide formyltransferase	gi|636595283|ref|XP_008028980.1|	hypothetical protein SETTUDRAFT_139581 [Setosphaeria turcica Et28A]
gene_1593	49.44	51.9944	9.3845	11.2286	534.895	154.192	1.7945	1.5886e-07	1.5635e-06	jgi.p|Morco1|478492	Ankyrin	gi|1004136124|gb|KXZ44167.1|	hypothetical protein GPECTOR_72g614 [Gonium pectorale]
gene_10618	2.66971	4.27387	15.8766	12.1471	336.403	1215.59	-1.8534	1.6089e-07	1.5822e-06	jgi.p|Morco1|511151	FabD/lysophospholipase-like protein	gi|761342382|gb|KIY03273.1|	hypothetical protein Z520_01740 [Fonsecaea multimorphosa CBS 102226]
gene_6902	45.3011	47.9421	179.33	182.15	2281.05	7944.62	-1.8003	1.6304e-07	1.602e-06	jgi.p|Morco1|488277	glycyl-tRNA synthetase	gi|875280132|gb|KMU73865.1|	glycyl-tRNA synthetase [Coccidioides immitis RMSCC 3703]
gene_3404	9.01323	7.80381	2.73749	2.53535	461.639	117.661	1.9721	1.6644e-07	1.634e-06	jgi.p|Morco1|571884	expressed protein	gi|682286430|gb|KFY05901.1|	hypothetical protein V491_08967, partial [Pseudogymnoascus pannorum VKM F-3775]
gene_193	107.093	104.085	32.0958	29.6855	945.66	273.572	1.7894	1.6726e-07	1.6407e-06	jgi.p|Morco1|569377	DNA-directed RNA polymerase I polypeptide	gi|303312615|ref|XP_003066319.1|	DNA-directed RNA polymerase I, putative [Coccidioides posadasii C735 delta SOWgp]
gene_2827	18.9375	16.6984	5.25897	3.44808	286.015	68.185	2.0686	1.6857e-07	1.6522e-06	jgi.p|Morco1|425789	hypothetical protein	-	-
gene_480	4.58779	11.9588	31.1695	32.3957	262.647	959.057	-1.8685	1.7566e-07	1.7202e-06	jgi.p|Morco1|561482	ARM repeat-containing protein	gi|636748791|ref|XP_008076569.1|	ARM repeat-containing protein [Glarea lozoyensis ATCC 20868]
gene_12553	31.6293	24.6842	10.3051	8.68858	4365.12	1339.37	1.7045	1.7661e-07	1.7282e-06	jgi.p|Morco1|540012	hypothetical protein	gi|563298782|gb|ESZ98884.1|	phosphatidylinositol 3 [Sclerotinia borealis F-4157]
gene_10106	18.938	152.681	955.404	705.89	4548.8	35187.2	-2.9515	1.7953e-07	1.7553e-06	jgi.p|Morco1|538351	Alcohol oxidase	gi|1059637564|gb|ODH49938.1|	hypothetical protein GX48_03884 [Paracoccidioides brasiliensis]
gene_8182	9.49235	11.0101	40.9252	39.3601	526.935	1883.02	-1.8373	1.8311e-07	1.7888e-06	jgi.p|Morco1|524851	MFS general substrate transporter	gi|296416930|ref|XP_002838122.1|	hypothetical protein [Tuber melanosporum Mel28]
gene_8374	601.757	305.421	18.8324	14.1726	15565.5	1298.84	3.5831	1.8434e-07	1.7993e-06	jgi.p|Morco1|546782	HAD-superfamily hydrolase	gi|1020707090|gb|KZM27047.1|	hypothetical protein ST47_g1810 [Ascochyta rabiei]
gene_14040	3.29839	4.60614	15.9641	16.3185	96.1372	408.217	-2.0862	1.8656e-07	1.8195e-06	jgi.p|Morco1|530999	hypothetical protein	gi|748484393|ref|XP_011118155.1|	hypothetical protein AOL_s00006g544 [Arthrobotrys oligospora ATCC 24927]
gene_2882	4.41527	7.16093	24.5771	21.6467	201.955	761.847	-1.9155	1.8764e-07	1.8284e-06	jgi.p|Morco1|427866	expressed protein	gi|821058123|gb|KKY13878.1|	putative nuclear pore protein [Diplodia seriata]
gene_7717	9.99612	12.8816	46.9623	42.7291	619.522	2179.25	-1.8146	1.8944e-07	1.8445e-06	jgi.p|Morco1|489213	hypothetical protein	gi|70995362|ref|XP_752438.1|	conserved hypothetical protein [Aspergillus fumigatus Af293]
gene_11328	180.694	130.683	55.4083	47.9718	9649.56	3036.73	1.6679	1.9054e-07	1.8537e-06	jgi.p|Morco1|339804	Glycoside hydrolase	gi|748518332|ref|XP_011114784.1|	hypothetical protein H072_9134 [Dactylellina haptotyla CBS 200.50]
gene_9188	49.9089	26.2739	3.66907	4.24637	450.105	48.8675	3.2033	1.9113e-07	1.8579e-06	jgi.p|Morco1|491156	hypothetical protein	gi|639559586|gb|KDN37439.1|	hypothetical protein RSAG8_10174, partial [Rhizoctonia solani AG-8 WAC10335]
gene_4734	29.4047	60.9043	177.894	180.547	779.436	2650.52	-1.7658	1.9146e-07	1.8596e-06	jgi.p|Morco1|534608	DUF636 domain-containing protein	gi|973331524|gb|KUL91415.1|	hypothetical protein ZTR_01497 [Talaromyces verruculosus]
gene_541	3.29412	4.24046	15.6666	17.034	138.475	544.73	-1.9759	1.9601e-07	1.9022e-06	jgi.p|Morco1|120190	Protein kinase-like protein	gi|1050182829|gb|OCT47465.1|	protein kinase domain-containing protein [Cladophialophora carrionii]
gene_5330	316.651	274.646	110.048	87.5511	4333.01	1332.3	1.7014	1.9782e-07	1.9182e-06	jgi.p|Morco1|544675	expressed protein	-	-
gene_5005	19.5237	14.8344	66.9748	67.1887	569.183	2060.26	-1.8559	1.9971e-07	1.9349e-06	jgi.p|Morco1|573110	expressed protein	gi|549051809|emb|CCX09244.1|	Similar to hypothetical protein MYCTH_2079474 [Myceliophthora thermophila ATCC 42464]; acc. no. XP_003662780 [Pyronema omphalodes CBS 100304]
gene_8360	4.78253	6.47611	22.253	30.4864	167.487	842.171	-2.3301	2.0067e-07	1.9426e-06	jgi.p|Morco1|464479	Histidinol-phosphate aminotransferase	gi|317026438|ref|XP_001389602.2|	histidinol-phosphate aminotransferase [Aspergillus niger CBS 513.88]
gene_5880	26.6197	38.6626	119.512	121.671	1730.87	5951.04	-1.7816	2.0238e-07	1.9575e-06	jgi.p|Morco1|505895	WD40 repeat-like protein	gi|682440650|gb|KFZ03923.1|	hypothetical protein V502_10549 [Pseudogymnoascus pannorum VKM F-4520 (FW-2644)]
gene_6766	13.5059	9.12876	2.83007	2.00662	219.91	50.6186	2.1192	2.0814e-07	2.01e-06	jgi.p|Morco1|488029	DNA glycosylase	gi|972235252|emb|CEN61693.1|	Putative DNA glycosylase (Fragment) [Aspergillus calidoustus]
gene_276	94.2524	68.9368	25.5849	24.4013	1520.46	465.266	1.7084	2.0803e-07	2.01e-06	jgi.p|Morco1|531239	Cgr1	gi|636750057|ref|XP_008077202.1|	hypothetical protein GLAREA_05722 [Glarea lozoyensis ATCC 20868]
gene_10703	13.7906	18.4931	57.8082	64.8836	708.25	2478.41	-1.8071	2.1502e-07	2.0748e-06	jgi.p|Morco1|567499	MFS general substrate transporter	gi|1066273589|ref|XP_018043281.1|	MFS monocarboxylic acid transporter [Paraphaeosphaeria sporulosa]
gene_14116	8.40541	7.60014	0.966634	1.63556	131.135	23.7455	2.4653	2.1522e-07	2.075e-06	jgi.p|Morco1|580752	hypothetical protein	-	-
gene_11475	4.22558	5.5378	20.8832	20.1913	231.325	850.525	-1.8784	2.1644e-07	2.085e-06	jgi.p|Morco1|539244	hypothetical protein	gi|1002203389|gb|KXS99062.1|	hypothetical protein AC578_6959 [Mycosphaerella eumusae]
gene_3165	200.603	146.985	28.4156	30.1401	8480.65	2258.89	1.9086	2.1752e-07	2.0937e-06	jgi.p|Morco1|483266	hypothetical protein	gi|679998421|gb|KFX50666.1|	putative zinc metalloproteinase, partial [Talaromyces marneffei PM1]
gene_9735	41.9924	31.7453	11.4086	9.56784	1431.78	444.446	1.6877	2.2096e-07	2.1251e-06	jgi.p|Morco1|526601	expressed protein	gi|1032873719|gb|OAQ80439.1|	COBW domain-containing protein [Purpureocillium lilacinum]
gene_1157	11.3511	15.5515	50.1997	49.2125	1298.31	4472.14	-1.7843	2.2328e-07	2.1439e-06	jgi.p|Morco1|480431	Antiviral helicase	gi|667833006|ref|XP_007780672.1|	hypothetical protein W97_04593 [Coniosporium apollinis CBS 100218]
gene_4854	677.947	360.232	57.0649	51.5384	27589.6	3355.34	3.0396	2.2433e-07	2.1522e-06	jgi.p|Morco1|521111	acetyl-CoA hydrolase	gi|875286252|gb|KMU79948.1|	acetyl-CoA hydrolase [Coccidioides immitis RMSCC 3703]
gene_6987	4.02626	6.64123	20.4375	19.6773	244.207	905.024	-1.8899	2.2463e-07	2.1533e-06	jgi.p|Morco1|507026	S-adenosyl-L-methionine-dependent methyltransferase	gi|238507882|ref|XP_002385142.1|	SAM dependent methyltransferase, putative [Aspergillus flavus NRRL3357]
gene_11135	941.695	970.218	300.252	300.016	44069	14056.5	1.6485	2.2509e-07	2.156e-06	jgi.p|Morco1|511720	hypothetical protein	gi|410083998|ref|XP_003959576.1|	hypothetical protein KAFR_0K00860 [Kazachstania africana CBS 2517]
gene_11787	20.5365	24.6473	97.7024	78.0534	815.243	2815.46	-1.7881	2.2933e-07	2.1949e-06	jgi.p|Morco1|539464	Clavaminate synthase-like protein	gi|303322853|ref|XP_003071418.1|	hypothetical protein CPC735_069550 [Coccidioides posadasii C735 delta SOWgp]
gene_2356	7.43472	7.63544	1.23344	1.69416	183.428	39.2352	2.225	2.3574e-07	2.2543e-06	jgi.p|Morco1|381111	expressed protein	-	-
gene_3846	27.1639	48.0571	139.795	138.184	613.395	2129.26	-1.7955	2.3866e-07	2.2804e-06	jgi.p|Morco1|484246	DUF814-domain containing protein	gi|1018273424|gb|KZF25518.1|	DUF814-domain-containing protein [Xylona heveae TC161]
gene_1714	1.21265	2.22217	13.3348	14.2451	48.6365	318.713	-2.7121	2.432e-07	2.3219e-06	jgi.p|Morco1|500372	NAD(P)-binding protein	gi|995934957|gb|KXG47653.1|	Short-chain dehydrogenase/reductase SDR [Penicillium griseofulvum]
gene_4995	239.832	369.504	21.4361	25.2508	8313.15	807.364	3.3641	2.4521e-07	2.3347e-06	jgi.p|Morco1|485703	expressed protein	gi|336268290|ref|XP_003348910.1|	hypothetical protein SMAC_01932 [Sordaria macrospora k-hell]
gene_3553	210.107	384.329	1008.24	1023.9	3384.74	11495.2	-1.7639	2.4531e-07	2.3347e-06	jgi.p|Morco1|484112	Ubiquitin-conjugating enzyme	gi|972243097|emb|CEL01910.1|	Putative Ubiquitin-protein ligase [Aspergillus calidoustus]
gene_1887	0.444377	0.924878	3.45307	4.05647	24.9765	147.187	-2.559	2.4505e-07	2.3347e-06	jgi.p|Morco1|481026	Glycoside hydrolase	gi|599398053|ref|XP_007400455.1|	glycoside hydrolase family 5 protein [Phanerochaete carnosa HHB-10118-sp]
gene_11622	1.07314	0.713628	5.12815	6.45011	17.176	120.524	-2.8109	2.4537e-07	2.3347e-06	jgi.p|Morco1|357144	expressed protein	-	-
gene_9876	2.0882	2.74756	17.7545	24.6641	195.932	1962.16	-3.324	2.4553e-07	2.3347e-06	jgi.p|Morco1|607727	expressed protein	gi|673525854|emb|CDI52257.1|	conserved hypothetical protein [Melanopsichium pennsylvanicum 4]
gene_12246	18.9919	34.0024	93.8228	95.7877	583.07	2037.52	-1.8051	2.5042e-07	2.3793e-06	jgi.p|Morco1|495200	Dual specificity protein phosphatase 12	gi|821072434|gb|KKY27400.1|	putative dual specificity phosphatase [Diplodia seriata]
gene_5110	8.96387	11.4333	38.2368	36.4007	1099.53	3794.4	-1.787	2.5306e-07	2.4025e-06	jgi.p|Morco1|604798	expressed protein	-	-
gene_1489	435.919	433.887	146.704	147.083	16185.9	5095.69	1.6674	2.5867e-07	2.4517e-06	jgi.p|Morco1|532154	UROD/MetE-like protein	gi|1023264341|gb|KZT59566.1|	UROD/MetE-like protein [Calocera cornea HHB12733]
gene_2950	3.46218	5.60434	19.4869	17.2431	382.316	1329.09	-1.7976	2.5967e-07	2.4592e-06	jgi.p|Morco1|603349	beta-glucosidase-like protein	gi|1046772942|gb|OCK81301.1|	glycoside hydrolase family 3 protein [Lepidopterella palustris CBS 459.81]
gene_7901	7.76602	6.38373	1.07949	1.09591	103.534	15.8304	2.7093	2.6032e-07	2.4635e-06	jgi.p|Morco1|222054	expressed protein	-	-
gene_14063	3.07004	2.94136	0.466682	0.673268	107.858	15.9596	2.7566	2.612e-07	2.4698e-06	jgi.p|Morco1|610143	Glycoside hydrolase	gi|146350520|emb|CAK18913.1|	cellulose 1,4-beta-cellobiosidase precursor [Pleurotus sp. 'Florida']
gene_6817	9118.88	6585.13	1025.41	1247.18	33708.8	8326.61	2.0173	2.6671e-07	2.5179e-06	jgi.p|Morco1|574539	UPF0057-domain containing protein	gi|210075749|ref|XP_502906.2|	YALI0D16665p [Yarrowia lipolytica]
gene_13476	116.126	70.7037	26.9547	23.6607	1092	306.533	1.8329	2.6656e-07	2.5179e-06	jgi.p|Morco1|34238	expressed protein	-	-
gene_6758	249.033	213.611	75.3428	69.7554	1961.26	608.815	1.6877	2.7256e-07	2.57e-06	jgi.p|Morco1|574492	hypothetical protein	gi|1046786072|gb|OCK93816.1|	hypothetical protein K441DRAFT_661232 [Cenococcum geophilum 1.58]
gene_1512	177.862	346.172	880.337	974.18	10081.2	33488.6	-1.732	2.7267e-07	2.57e-06	jgi.p|Morco1|570386	ammonium transporter-like protein	gi|627807665|ref|XP_007677180.1|	hypothetical protein BAUCODRAFT_505383 [Baudoinia panamericana UAMH 10762]
gene_10720	0.101845	0.273509	1.18709	1.6413	15.0246	105.244	-2.8083	2.8184e-07	2.6543e-06	jgi.p|Morco1|567509	expressed protein	gi|751745029|gb|KIM93229.1|	hypothetical protein OIDMADRAFT_61868 [Oidiodendron maius Zn]
gene_5127	0.880721	2.51459	8.64469	6.8329	74.7489	310.66	-2.0552	2.8735e-07	2.704e-06	jgi.p|Morco1|604809	expressed protein	gi|1005708338|gb|KYG49221.1|	hypothetical protein M433DRAFT_131476 [Acidomyces richmondensis BFW]
gene_13983	3.32209	3.73974	12.7305	14.5448	154.709	603.215	-1.9631	2.9232e-07	2.7486e-06	jgi.p|Morco1|172643	expressed protein	-	-
gene_4672	37.0866	40.9055	15.3215	10.7012	1761.2	528.576	1.7364	3.0193e-07	2.8367e-06	jgi.p|Morco1|544225	expressed protein	-	-
gene_3684	14.115	14.3138	48.0162	55.1769	661.71	2631.59	-1.9917	3.0428e-07	2.8565e-06	jgi.p|Morco1|572107	expressed protein	gi|667838063|ref|XP_007783200.1|	hypothetical protein W97_07380 [Coniosporium apollinis CBS 100218]
gene_5212	28.5291	16.3151	5.08723	4.11131	582.169	113.309	2.3612	3.0896e-07	2.8982e-06	jgi.p|Morco1|485924	RAI1-domain containing protein	gi|700475902|gb|KGO63743.1|	hypothetical protein PITC_071950 [Penicillium italicum]
gene_6218	85.1873	50.9187	12.7079	14.0604	1192.7	280.122	2.0901	3.2809e-07	3.0751e-06	jgi.p|Morco1|535691	hypothetical protein	-	-
gene_8599	282.712	274.406	94.2907	82.8189	5467.53	1752.22	1.6417	3.3557e-07	3.1401e-06	jgi.p|Morco1|537356	Phospholipid methyltransferase	gi|682299355|gb|KFY12051.1|	hypothetical protein V492_04116 [Pseudogymnoascus pannorum VKM F-4246]
gene_13471	2.55352	2.23506	11.8704	10.573	75.188	321.401	-2.0958	3.3582e-07	3.1401e-06	jgi.p|Morco1|579965	hypothetical protein	gi|759265773|gb|KIW42295.1|	hypothetical protein PV06_05857 [Exophiala oligosperma]
gene_307	35.5501	57.9658	170.386	165.716	777.496	2644.55	-1.7661	3.3738e-07	3.1521e-06	jgi.p|Morco1|531263	Density-regulated protein DRP1	gi|682457981|gb|KFZ15331.1|	hypothetical protein V502_05674, partial [Pseudogymnoascus pannorum VKM F-4520 (FW-2644)]
gene_5991	1.17087	5.07445	12.6749	10.9567	159.092	583.382	-1.8746	3.3816e-07	3.1569e-06	jgi.p|Morco1|545130	hypothetical protein	gi|154273398|ref|XP_001537551.1|	predicted protein [Histoplasma capsulatum NAm1]
gene_12893	66.9624	113.297	305.231	314.436	5242.46	17451.9	-1.7351	3.3854e-07	3.1581e-06	jgi.p|Morco1|598950	ARM repeat-containing protein	gi|557729912|dbj|GAD91679.1|	protein phosphatase PP2A regulatory subunit A [Byssochlamys spectabilis No. 5]
gene_235	121.811	70.8379	24.5842	20.2704	2629.68	535.635	2.2956	3.3999e-07	3.1666e-06	jgi.p|Morco1|478914	Protein serine/threonine phosphatase 2C	gi|667720509|gb|KFA62809.1|	hypothetical protein S40285_03820 [Stachybotrys chlorohalonata IBT 40285]
gene_11187	0.378043	1.04426	6.2829	5.64812	13.4284	96.4863	-2.845	3.3988e-07	3.1666e-06	jgi.p|Morco1|335630	expressed protein	-	-
gene_11968	10.3865	16.6332	47.2628	49.2209	781.622	2661.98	-1.768	3.4646e-07	3.2243e-06	jgi.p|Morco1|512718	expressed protein	gi|671172466|ref|XP_008726699.1|	hypothetical protein G647_04133 [Cladophialophora carrionii CBS 160.54]
gene_1250	5.74395	4.92024	22.0311	22.8127	213.078	782.475	-1.8767	3.5515e-07	3.3025e-06	jgi.p|Morco1|203785	expressed protein	gi|1064992157|gb|ODV81560.1|	hypothetical protein CANTADRAFT_24462 [Candida tanzawaensis NRRL Y-17324]
gene_1686	51.6168	36.5672	16.5657	14.0372	2617.1	821.448	1.6717	3.6467e-07	3.3884e-06	jgi.p|Morco1|602487	expressed protein	gi|549050248|emb|CCX10622.1|	Similar to hypothetical protein [Tuber melanosporum Mel28]; acc. no. XP_002836689 [Pyronema omphalodes CBS 100304]
gene_4739	32.2395	57.0558	147.11	158.574	2549.16	8454.74	-1.7297	3.9099e-07	3.6272e-06	jgi.p|Morco1|504388	hypothetical protein	gi|909991519|gb|KNG48987.1|	eukaryotic translation initiation factor 2 gamma subunit [Stemphylium lycopersici]
gene_10339	13.736	17.2067	3.53638	4.84068	345.761	89.2917	1.9532	3.9479e-07	3.6596e-06	jgi.p|Morco1|510818	hypothetical protein	gi|682404128|gb|KFY79949.1|	hypothetical protein V499_01146 [Pseudogymnoascus pannorum VKM F-103]
gene_6891	538.832	442.246	134.981	144.576	6085.1	2044.33	1.5737	3.9985e-07	3.7036e-06	jgi.p|Morco1|488068	glutathione peroxidase-like protein	gi|701776337|gb|KGQ10233.1|	Glutathione peroxidase 2 [Beauveria bassiana D1-5]
gene_10267	6.23365	5.06304	0.540088	0.822455	73.4024	8.52188	3.1066	4.086e-07	3.7787e-06	jgi.p|Morco1|303463	hypothetical protein	-	-
gene_12163	15.1385	12.1226	2.88435	3.27564	244.517	60.7713	2.0085	4.1038e-07	3.7921e-06	jgi.p|Morco1|529383	hypothetical protein	gi|699039415|emb|CEF78441.1|	unnamed protein product [Fusarium graminearum]
gene_6943	458.511	339.518	136.661	133.896	5122.78	1660.41	1.6254	4.2526e-07	3.9235e-06	jgi.p|Morco1|605909	DUF1754-domain containing protein	gi|972538773|gb|KUJ15398.1|	DUF1754-domain-containing protein [Phialocephala scopiformis]
gene_13695	2.32489	3.52578	11.6997	10.6858	129	498.638	-1.9506	4.2526e-07	3.9235e-06	jgi.p|Morco1|71936	Ankyrin	gi|973785689|gb|KUM59493.1|	hypothetical protein ACN42_g7648 [Penicillium freii]
gene_3041	3.52868	5.17608	17.6352	16.2579	179.603	660.233	-1.8782	4.2867e-07	3.9519e-06	jgi.p|Morco1|603413	hypothetical protein	gi|1046802156|gb|OCL08368.1|	hypothetical protein AOQ84DRAFT_376831 [Glonium stellatum]
gene_4681	24.5578	35.1506	99.3104	100.352	921.104	3140.96	-1.7698	4.3208e-07	3.974e-06	jgi.p|Morco1|504283	S-adenosyl-L-methionine-dependent methyltransferase	gi|682466252|gb|KFZ20651.1|	hypothetical protein V502_03098 [Pseudogymnoascus pannorum VKM F-4520 (FW-2644)]
gene_8410	38.9753	61.5838	168.828	177.888	2163.84	7161.29	-1.7266	4.4226e-07	4.0644e-06	jgi.p|Morco1|546810	ABC transporter	gi|759254619|gb|KIW31282.1|	translation initiation factor RLI1 [Cladophialophora immunda]
gene_2551	28.819	28.6843	114.767	75.2934	1795.12	6121.53	-1.7698	4.4614e-07	4.0969e-06	jgi.p|Morco1|482590	hypothetical protein	gi|821056536|gb|KKY13061.1|	putative carnitine acetyl transferase [Diplodia seriata]
gene_700	4.56688	5.65235	23.717	26.9421	51.4462	233.531	-2.1825	4.4706e-07	4.1022e-06	jgi.p|Morco1|541375	expressed protein	-	-
gene_13201	5.65692	14.8985	59.7477	70.3644	536.752	3795.21	-2.8219	4.5165e-07	4.141e-06	jgi.p|Morco1|540389	Cytochrome P450	gi|628315567|ref|XP_007761625.1|	hypothetical protein A1O7_09447 [Cladophialophora yegresii CBS 114405]
gene_10849	142.597	178.412	40.4275	40.3865	1544.14	453.879	1.7664	4.5488e-07	4.1674e-06	jgi.p|Morco1|477738	Ankyrin	gi|729184444|emb|CEJ90298.1|	hypothetical protein VHEMI06090 [Torrubiella hemipterigena]
gene_13311	2.97069	2.70555	0.114703	0.232896	43.5552	2.12531	4.3571	4.5956e-07	4.1973e-06	jgi.p|Morco1|540462	expressed protein	-	-
gene_4094	44.4122	31.373	11.6519	12.0271	679.265	201.043	1.7565	4.5855e-07	4.1973e-06	jgi.p|Morco1|604129	DNA binding Methylated-DNA-[protein]-cysteine S-methyltransferase	gi|1046798779|gb|OCL05578.1|	DNA binding methylated-DNA--cysteine S-methyltransferase [Glonium stellatum]
gene_5830	176.182	195.443	52.7889	67.6134	6560.62	2128.21	1.6242	4.5948e-07	4.1973e-06	jgi.p|Morco1|535401	Thioredoxin-like protein	gi|448112346|ref|XP_004202073.1|	Piso0_001546 [Millerozyma farinosa CBS 7064]
gene_7105	121.819	232.95	603.771	584.656	2062.76	6794.59	-1.7198	4.5936e-07	4.1973e-06	jgi.p|Morco1|488424	Lumazine synthase	gi|816340482|gb|KKK18660.1|	6,7-dimethyl-8-ribityllumazine synthase [Aspergillus rambellii]
gene_9284	57.7172	100.451	307.929	270.274	3100.19	9976.36	-1.6862	4.638e-07	4.2316e-06	jgi.p|Morco1|509691	putative methylmalonate-semialdehyde dehydrogenase	gi|770304417|gb|KJK62404.1|	Aldehyde dehydrogenase family protein [Aspergillus parasiticus SU-1]
gene_3879	12.7621	21.9971	62.4893	62.6554	604.282	2030.29	-1.7484	4.6404e-07	4.2316e-06	jgi.p|Morco1|533967	TAP42-like protein	gi|1018271017|gb|KZF23113.1|	type 2A phosphatase-associated protein 42 [Xylona heveae TC161]
gene_14177	2.09269	1.92686	11.4162	15.7676	13.3295	100.347	-2.9123	4.6583e-07	4.2447e-06	jgi.p|Morco1|471446	Ankyrin	gi|846910695|gb|KMK56594.1|	NACHT and Ankyrin domain-containing protein [Aspergillus fumigatus Z5]
gene_1490	85.8118	72.9333	24.9973	25.8215	2870.16	929.276	1.627	4.695e-07	4.2715e-06	jgi.p|Morco1|562140	DnaJ-domain containing protein	gi|824362161|gb|KLJ06070.1|	hypothetical protein EMPG_10514 [Emmonsia parva UAMH 139]
gene_9427	302.289	272.707	100.673	95.5211	10106.6	3281.53	1.6229	4.6938e-07	4.2715e-06	jgi.p|Morco1|566831	expressed protein	gi|1046771620|gb|OCK80030.1|	hypothetical protein K432DRAFT_329046 [Lepidopterella palustris CBS 459.81]
gene_3471	41.8522	26.8823	11.0161	9.40081	938.192	293.496	1.6765	4.704e-07	4.2764e-06	jgi.p|Morco1|563407	expressed protein	gi|296413103|ref|XP_002836256.1|	hypothetical protein [Tuber melanosporum Mel28]
gene_5863	0.950252	1.66548	8.74977	7.43997	26.3835	143.019	-2.4385	4.7082e-07	4.2769e-06	jgi.p|Morco1|475025	hypothetical protein	gi|969880386|gb|KUE97605.1|	hypothetical protein TGAM01_07918 [Trichoderma gamsii]
gene_1082	62.0177	84.7178	264.599	243.155	1999.15	6627.1	-1.729	4.7338e-07	4.2968e-06	jgi.p|Morco1|499477	N-terminal nucleophile aminohydrolases (Ntn hydrolases)	gi|1046767105|gb|OCK75810.1|	proteasome subunit alpha type-4 [Lepidopterella palustris CBS 459.81]
gene_1333	0.07341	0.157716	1.47771	1.80905	4.78878	59.5765	-3.637	4.8158e-07	4.3679e-06	jgi.p|Morco1|516520	MFS general substrate transporter	gi|629725239|ref|XP_007822961.1|	Major facilitator superfamily domain protein [Metarhizium robertsii ARSEF 23]
gene_13507	5.45786	3.06233	0.995354	0.549182	170.999	25.5959	2.74	4.868e-07	4.4118e-06	jgi.p|Morco1|580006	hypothetical protein	gi|1002322098|dbj|GAT30841.1|	hypothetical protein RIB2604_03700480 [Aspergillus luchuensis]
gene_374	4.06745	6.56463	19.7259	18.5681	539.485	1820.12	-1.7544	4.9039e-07	4.441e-06	jgi.p|Morco1|479250	P-loop containing nucleoside triphosphate hydrolase protein	gi|824366102|gb|KLJ08506.1|	ATPase [Emmonsia parva UAMH 139]
gene_10638	10.1591	26.8742	57.0467	65.7964	545.955	1839.78	-1.7527	4.9256e-07	4.4572e-06	jgi.p|Morco1|493065	expressed protein	gi|751838168|emb|CEL61714.1|	hypothetical protein RSOLAG1IB_04464 [Rhizoctonia solani AG-1 IB]
gene_1096	49.4482	91.8572	251.738	235.048	1743.97	5699.48	-1.7085	4.9615e-07	4.4828e-06	jgi.p|Morco1|531828	hypoxanthine guanine phosphoribosyltransferase	gi|615408349|ref|XP_007582631.1|	putative xanthine phosphoribosyltransferase 1 protein [Neofusicoccum parvum UCRNP2]
gene_1547	17.8924	32.7423	93.2815	93.1823	607.393	2013.58	-1.7291	5.024e-07	4.5324e-06	jgi.p|Morco1|570408	NAD(P)-binding protein	gi|615400253|ref|XP_007580042.1|	putative short chain dehydrogenase reductase protein [Neofusicoccum parvum UCRNP2]
gene_856	10.4165	30.8175	72.9819	75.1298	731.719	2374.62	-1.6983	5.0368e-07	4.5404e-06	jgi.p|Morco1|129918	expressed protein	gi|829112481|gb|KLO88929.1|	COQ2-para-hydroxybenzoate--polyprenyltransferase [Fusarium fujikuroi]
gene_7132	16.4152	31.9889	83.355	90.5998	1628.7	5264.69	-1.6926	5.0645e-07	4.5619e-06	jgi.p|Morco1|488490	hypothetical protein	gi|671152504|ref|XP_008715080.1|	hypothetical protein HMPREF1541_02503 [Cyphellophora europaea CBS 101466]
gene_10515	2.66266	8.5808	20.489	18.0176	393.101	1324.67	-1.7527	5.072e-07	4.5652e-06	jgi.p|Morco1|567401	expressed protein	gi|996644201|gb|KXH65006.1|	hypothetical protein CNYM01_13627 [Colletotrichum nymphaeae SA-01]
gene_4785	209.379	401.822	3.08786	4.22521	6132.52	158.012	5.2784	5.1335e-07	4.617e-06	jgi.p|Morco1|552837	C-4 methylsterol oxidase	gi|599151901|gb|EYE91312.1|	sterol desaturase [Aspergillus ruber CBS 135680]
gene_3655	14.0884	15.7242	53.7399	54.8758	378.603	1317.57	-1.7991	5.319e-07	4.7802e-06	jgi.p|Morco1|572084	Aldo/keto reductase	gi|646385658|gb|KDQ50793.1|	hypothetical protein JAAARDRAFT_164409 [Jaapia argillacea MUCL 33604]
gene_14178	2.76608	3.67883	17.6631	19.8319	24.5033	138.922	-2.5032	5.3488e-07	4.8033e-06	jgi.p|Morco1|466401	3ank: A designed ankyrin repeat protein with three identical consensus repeats	gi|748550673|dbj|GAM44151.1|	NACHT and Ankyrin domain protein [Talaromyces cellulolyticus]
gene_8068	3.92694	5.68191	23.2018	21.3149	60.1804	259.822	-2.1102	5.3659e-07	4.815e-06	jgi.p|Morco1|575506	expressed protein	-	-
gene_1076	17.134	15.8924	4.21652	3.41213	237.96	58.6948	2.0194	5.4059e-07	4.8472e-06	jgi.p|Morco1|197800	hypothetical protein	-	-
gene_10412	4.20474	5.70153	21.976	18.5816	144.017	532.586	-1.8868	5.5147e-07	4.941e-06	jgi.p|Morco1|492818	Glutamyl/glutaminyl-tRNA synthetase	gi|667830566|ref|XP_007779452.1|	glutamyl-tRNA synthetase [Coniosporium apollinis CBS 100218]
gene_4889	81.3162	58.9937	22.4191	23.2865	4852.33	1614.03	1.588	5.5865e-07	5.0016e-06	jgi.p|Morco1|94335	expressed protein	gi|380476035|emb|CCF44934.1|	hypothetical protein CH063_14175 [Colletotrichum higginsianum]
gene_11888	7.68548	11.2975	1.19741	1.2764	141.392	19.656	2.8467	5.6852e-07	5.086e-06	jgi.p|Morco1|539541	expressed protein	-	-
gene_9941	5.30744	7.4455	21.1016	23.154	366.336	1272.95	-1.7969	5.7331e-07	5.125e-06	jgi.p|Morco1|510312	expressed protein	gi|667839579|ref|XP_007783957.1|	hypothetical protein W97_07898 [Coniosporium apollinis CBS 100218]
gene_3110	6.22623	6.06279	24.6631	25.4017	136.207	515.521	-1.9202	5.7949e-07	5.1764e-06	jgi.p|Morco1|533362	expressed protein	-	-
gene_6988	43.2681	24.7764	7.88204	5.8172	1140.31	241.185	2.2412	5.8021e-07	5.1789e-06	jgi.p|Morco1|536151	expressed protein	gi|584141299|gb|EWG50630.1|	hypothetical protein FVEG_09788 [Fusarium verticillioides 7600]
gene_1114	50.5608	31.4715	14.5307	12.5922	1091.54	341.727	1.6754	5.8246e-07	5.195e-06	jgi.p|Morco1|531843	hypothetical protein	gi|748488055|ref|XP_011118847.1|	hypothetical protein AOL_s00043g58 [Arthrobotrys oligospora ATCC 24927]
gene_10894	41.0904	26.4332	13.7103	9.63381	983.15	299.834	1.7132	5.85e-07	5.2137e-06	jgi.p|Morco1|511509	expressed protein	gi|327303334|ref|XP_003236359.1|	RING finger domain-containing protein [Trichophyton rubrum CBS 118892]
gene_3423	56.3357	53.0579	204.731	205.768	1859.85	6084.76	-1.71	5.885e-07	5.241e-06	jgi.p|Morco1|557577	hypothetical protein	gi|303324391|ref|XP_003072183.1|	GTP-binding family protein [Coccidioides posadasii C735 delta SOWgp]
gene_9040	1.126	1.47836	12.2218	10.2646	10.4209	83.755	-3.0067	6.2722e-07	5.5815e-06	jgi.p|Morco1|254285	expressed protein	gi|759223654|gb|KIW00657.1|	hypothetical protein PV09_07844 [Verruconis gallopava]
gene_1615	31.717	41.3642	108.721	124.226	2214.29	7361.45	-1.7331	6.4525e-07	5.7377e-06	jgi.p|Morco1|266725	Dihydroxy-acid and 6-phosphogluconate dehydratase	gi|636762969|ref|XP_008083658.1|	IlvD/EDD N-terminal [Glarea lozoyensis ATCC 20868]
gene_11119	2.17567	2.23944	8.74122	8.52099	313.819	1078.83	-1.7815	6.4754e-07	5.7536e-06	jgi.p|Morco1|511699	P-loop containing nucleoside triphosphate hydrolase protein	gi|453085499|gb|EMF13542.1|	P-loop containing nucleoside triphosphate hydrolase protein [Sphaerulina musiva SO2202]
gene_2949	2.57557	3.18522	0.403638	0.682964	133.028	25.6424	2.3751	6.6782e-07	5.9294e-06	jgi.p|Morco1|603348	Cytochrome P450	gi|846909924|gb|KMK55856.1|	cytochrome P450 monooxygenase [Aspergillus fumigatus Z5]
gene_5558	0.0521707	0.22417	1.52892	1.52866	5.44707	62.0053	-3.5088	6.7225e-07	5.9643e-06	jgi.p|Morco1|486750	general substrate transporter	gi|1024079065|gb|KZV71991.1|	general substrate transporter [Peniophora sp. CONT]
gene_10600	0.157438	0.338245	1.88751	2.43668	9.57757	79.6987	-3.0568	6.7565e-07	5.9899e-06	jgi.p|Morco1|511146	expressed protein	gi|1040526808|gb|OBT63871.1|	hypothetical protein VE03_06634 [Pseudogymnoascus sp. 23342-1-I1]
gene_7673	21.7018	103.485	295.14	282.107	3728.6	14452.5	-1.9546	6.7822e-07	6.0082e-06	jgi.p|Morco1|507756	Glycoside hydrolase/deacetylase	gi|630007301|ref|XP_007827636.1|	hypothetical protein PFICI_00864 [Pestalotiopsis fici W106-1]
gene_2980	0.727536	5.13578	41.2582	29.8916	29.2102	278.648	-3.2539	6.8754e-07	6.0861e-06	jgi.p|Morco1|571539	hypothetical protein	-	-
gene_3715	5.18754	10.5159	31.8766	33.1913	95.0227	366.699	-1.9483	6.8965e-07	6.1002e-06	jgi.p|Morco1|533831	BolA-like protein	gi|1020697344|gb|KZM18369.1|	hypothetical protein ST47_g10500 [Ascochyta rabiei]
gene_8307	163.296	124.562	44.7818	48.9771	3496.01	1166.39	1.5837	6.9804e-07	6.1698e-06	jgi.p|Morco1|537127	L30e-like protein	gi|630967892|ref|XP_007880354.1|	hypothetical protein PFL1_04637 [Anthracocystis flocculosa PF-1]
gene_8257	2.6607	4.03506	16.5402	17.2151	43.0001	198.27	-2.2051	7.0112e-07	6.1924e-06	jgi.p|Morco1|473573	General substrate transporter	gi|639572127|gb|KDN49529.1|	hypothetical protein RSAG8_02231, partial [Rhizoctonia solani AG-8 WAC10335]
gene_1509	7.14589	12.1881	34.4643	33.121	512.83	1704.31	-1.7326	7.019e-07	6.1947e-06	jgi.p|Morco1|570383	Galactose oxidase	gi|70989557|ref|XP_749628.1|	Kelch repeats protein [Aspergillus fumigatus Af293]
gene_10367	69.9178	110.001	313.067	278.812	2741.72	8873.26	-1.6944	7.0775e-07	6.2416e-06	jgi.p|Morco1|305846	hypothetical protein	gi|628228062|ref|XP_007715964.1|	hypothetical protein COCCADRAFT_105788 [Bipolaris zeicola 26-R-13]
gene_11480	13.4228	15.3803	4.02644	2.2052	240.795	60.8933	1.9834	7.1434e-07	6.2951e-06	jgi.p|Morco1|578263	hypothetical protein	-	-
gene_8371	3.26678	1.7777	0.343553	0.465039	114.686	16.7966	2.7714	7.2732e-07	6.4019e-06	jgi.p|Morco1|525112	Alcohol oxidase	gi|1046810235|gb|OCL15252.1|	GMC oxidoreductase [Glonium stellatum]
gene_1121	102.491	77.3602	30.0785	31.0257	1306.19	413.641	1.6589	7.2755e-07	6.4019e-06	jgi.p|Morco1|480556	expressed protein	gi|915093215|ref|XP_013276556.1|	hypothetical protein Z518_00500 [Rhinocladiella mackenziei CBS 650.93]
gene_5018	0.172307	0.555284	6.31207	6.29158	17.2792	230.76	-3.7393	7.3383e-07	6.4524e-06	jgi.p|Morco1|504702	PLP-dependent transferase	gi|629634236|ref|XP_007785764.1|	hypothetical protein EPUS_02651 [Endocarpon pusillum Z07020]
gene_663	99.4713	244.059	575.492	514.593	2862.87	9129.14	-1.673	7.4007e-07	6.5024e-06	jgi.p|Morco1|541353	Carbonic anhydrase	gi|1063249481|gb|ODQ71959.1|	hypothetical protein LIPSTDRAFT_55185 [Lipomyces starkeyi NRRL Y-11557]
gene_12504	68.2084	197.73	474.868	458.264	1016.91	3204.58	-1.6559	7.4269e-07	6.5205e-06	jgi.p|Morco1|609343	hypothetical protein	-	-
gene_9863	7585.45	5297.36	630.495	807.425	148141	32965.3	2.168	7.44e-07	6.5272e-06	jgi.p|Morco1|547800	hypothetical protein	gi|628312362|ref|XP_007735583.1|	hypothetical protein A1O3_07283 [Capronia epimyces CBS 606.96]
gene_5786	39.219	45.7024	140.486	142.327	1286.78	4249.77	-1.7236	7.5878e-07	6.6519e-06	jgi.p|Morco1|535369	aspartate-semialdehyde dehydrogenase	gi|1040507581|gb|OBT49342.1|	aspartate-semialdehyde dehydrogenase [Pseudogymnoascus sp. WSF 3629]
gene_6997	92.8079	104.686	35.0369	31.1276	2797.43	903.689	1.6302	7.6217e-07	6.6767e-06	jgi.p|Morco1|488340	Putative isomerase YbhE	gi|582956015|gb|EWC44250.1|	hypothetical protein DRE_01076 [Drechslerella stenobrocha 248]
gene_4348	122.48	87.6971	42.3705	33.1654	4668.53	1535.75	1.604	7.6722e-07	6.7159e-06	jgi.p|Morco1|73673	expressed protein	gi|398390672|ref|XP_003848796.1|	hypothetical protein MYCGRDRAFT_76111 [Zymoseptoria tritici IPO323]
gene_11552	6.99854	7.44174	23.8108	26.0915	607.931	2045.95	-1.7508	7.7202e-07	6.7529e-06	jgi.p|Morco1|608749	expressed protein	gi|1040526618|gb|OBT63683.1|	hypothetical protein VE03_06179 [Pseudogymnoascus sp. 23342-1-I1]
gene_7392	71.9333	133.985	325.185	359.541	3310.59	10536.1	-1.6702	7.8963e-07	6.9018e-06	jgi.p|Morco1|507449	malate dehydrogenase	gi|759258717|gb|KIW35379.1|	malate dehydrogenase, NAD-dependent [Cladophialophora immunda]
gene_12059	8.37487	12.5329	1.48749	1.40597	181.858	23.0996	2.9769	7.9646e-07	6.9563e-06	jgi.p|Morco1|539654	hypothetical protein	-	-
gene_8791	18.2633	26.3063	69.8542	76.2501	865.902	2861.63	-1.7246	8.0272e-07	7.0059e-06	jgi.p|Morco1|537432	4-hydroxybenzoate polyprenyl transferase	gi|1020432707|gb|KZL68721.1|	4-hydroxybenzoate polyprenyl transferase [Colletotrichum tofieldiae]
gene_3884	7.51732	9.37439	28.3462	32.7541	356.087	1209.37	-1.764	8.0901e-07	7.0555e-06	jgi.p|Morco1|533970	Uridine kinase	gi|1000226239|gb|KXJ95240.1|	uridine kinase family-domain-containing protein [Microdochium bolleyi]
gene_9636	11.6831	8.82025	2.06783	1.84147	247.421	67.4826	1.8744	8.1138e-07	7.0709e-06	jgi.p|Morco1|283219	expressed protein	-	-
gene_6974	3.47417	5.23391	18.888	19.0608	103.275	387.786	-1.9088	8.1531e-07	7.1e-06	jgi.p|Morco1|574650	expressed protein	gi|587706635|gb|EWZ77972.1|	hypothetical protein FOWG_17676 [Fusarium oxysporum f. sp. lycopersici MN25]
gene_7335	28.2499	48.5498	127.786	129.333	1846.36	5910.06	-1.6785	8.1789e-07	7.1172e-06	jgi.p|Morco1|523889	T-complex protein 1	gi|936526701|emb|CDO55456.1|	similar to Saccharomyces cerevisiae YDR212W TCP1 Alpha subunit of chaperonin-containing T-complex, which mediates protein folding in the cytosol [Geotrichum candidum]
gene_5301	6.30955	7.49006	27.0858	26.2058	322.097	1084.01	-1.7508	8.2351e-07	7.1607e-06	jgi.p|Morco1|585675	hypothetical protein	gi|587720410|gb|EWZ91747.1|	hypothetical protein FOWG_07159 [Fusarium oxysporum f. sp. lycopersici MN25]
gene_3742	152.608	130.623	50.615	42.1952	1951.87	638.383	1.6124	8.5027e-07	7.388e-06	jgi.p|Morco1|47678	hypothetical protein	-	-
gene_13065	10.6593	10.8883	38.1094	35.5106	388.916	1335.06	-1.7794	8.589e-07	7.4575e-06	jgi.p|Morco1|496137	DUF1479-domain containing protein	gi|684168034|ref|XP_009157890.1|	hypothetical protein HMPREF1120_05464 [Exophiala dermatitidis NIH/UT8656]
gene_7677	55.6842	87.6784	241.49	238.038	2043.75	6536.01	-1.6772	8.6494e-07	7.5044e-06	jgi.p|Morco1|536624	N-terminal nucleophile aminohydrolases (Ntn hydrolases)	gi|525581299|gb|EPS27549.1|	hypothetical protein PDE_02492 [Penicillium oxalicum 114-2]
gene_3818	490.985	661.604	164.767	148.165	15610.5	3932.12	1.9891	8.7045e-07	7.5467e-06	jgi.p|Morco1|533905	expressed protein	gi|1046806955|gb|OCL12386.1|	hypothetical protein AOQ84DRAFT_156349 [Glonium stellatum]
gene_3248	17.9598	68.5961	168.749	166.519	200.315	671.044	-1.7441	8.7681e-07	7.5962e-06	jgi.p|Morco1|571756	expressed protein	gi|296419911|ref|XP_002839535.1|	hypothetical protein [Tuber melanosporum Mel28]
gene_680	20.3947	28.3588	123.748	99.6064	2002.82	7728.33	-1.9481	8.7965e-07	7.6153e-06	jgi.p|Morco1|550990	WD40 repeat-like protein	gi|317031300|ref|XP_001393149.2|	cell division control protein Cdc4 [Aspergillus niger CBS 513.88]
gene_7397	64.7556	64.1669	23.2376	17.3955	484.567	138.108	1.8109	8.9103e-07	7.7081e-06	jgi.p|Morco1|187508	expressed protein	-	-
gene_2526	75.1895	78.335	27.6195	26.5293	3874.64	1264.16	1.6159	8.9392e-07	7.7274e-06	jgi.p|Morco1|474800	alpha/beta-Hydrolase	gi|827057680|ref|XP_008090455.1|	prolyl oligopeptidase [Colletotrichum graminicola M1.001]
gene_1068	4.11703	5.24768	21.2823	17.5065	152.463	541.7	-1.829	8.968e-07	7.7466e-06	jgi.p|Morco1|480351	expressed protein	gi|1040518856|gb|OBT57841.1|	hypothetical protein VE04_01971 [Pseudogymnoascus sp. 24MN13]
gene_6403	34.4406	20.5295	6.11711	7.12342	398.693	105.948	1.9119	9.0392e-07	7.8024e-06	jgi.p|Morco1|545404	expressed protein	-	-
gene_1780	365.971	314.214	126.902	115.336	10429.7	3484.04	1.5819	9.1695e-07	7.9091e-06	jgi.p|Morco1|314942	RNA-binding domain-containing protein	gi|682397776|gb|KFY75458.1|	hypothetical protein V499_04583 [Pseudogymnoascus pannorum VKM F-103]
gene_10268	57.7225	53.5113	20.7409	15.659	746.17	226.269	1.7215	9.1925e-07	7.9173e-06	jgi.p|Morco1|538471	DUF1777-domain containing protein	gi|685410237|ref|XP_009223976.1|	hypothetical protein GGTG_07881 [Gaeumannomyces graminis var. tritici R3-111a-1]
gene_10287	203.588	166.478	75.8138	60.1412	2899.78	939.81	1.6255	9.1894e-07	7.9173e-06	jgi.p|Morco1|577260	RNA-binding domain-containing protein	gi|154279620|ref|XP_001540623.1|	splicing factor U2AF 35 kDa subunit [Histoplasma capsulatum NAm1]
gene_7933	10.8812	13.9414	42.9352	43.4054	1285.04	4130.08	-1.6844	9.2107e-07	7.9272e-06	jgi.p|Morco1|508010	RdRP-domain containing protein	gi|682463031|gb|KFZ18583.1|	hypothetical protein V502_04034 [Pseudogymnoascus pannorum VKM F-4520 (FW-2644)]
gene_2278	99.2547	96.5333	35.4432	27.6336	745.245	226.707	1.7169	9.3948e-07	8.0798e-06	jgi.p|Morco1|482035	hypothetical protein	gi|296423234|ref|XP_002841160.1|	hypothetical protein [Tuber melanosporum Mel28]
gene_9403	6.75255	11.0068	0.805528	0.696629	266.176	18.9801	3.8098	9.4175e-07	8.0875e-06	jgi.p|Morco1|491394	expressed protein	gi|927416212|ref|XP_013953937.1|	hypothetical protein TRIVIDRAFT_132539, partial [Trichoderma virens Gv29-8]
gene_13719	0.29784	1.38643	7.2885	7.57839	26.2027	183.621	-2.8089	9.4143e-07	8.0875e-06	jgi.p|Morco1|497260	hypothetical protein	gi|225555011|gb|EEH03304.1|	ankyrin repeat domain-containing protein [Histoplasma capsulatum G186AR]
gene_8398	4.56571	19.28	60.3304	85.5913	155.711	1022.46	-2.7151	9.527e-07	8.1756e-06	jgi.p|Morco1|546802	expressed protein	-	-
gene_1174	60.4562	39.6381	17.276	16.6605	1665.03	548.109	1.603	9.5904e-07	8.224e-06	jgi.p|Morco1|531907	NAD(P)-binding protein	gi|918822035|ref|XP_013429513.1|	NAD(P)-binding protein [Aureobasidium namibiae CBS 147.97]
gene_13255	4.07048	7.57202	25.0395	23.9883	59.2467	249.896	-2.0765	9.682e-07	8.2966e-06	jgi.p|Morco1|496380	4ank: A designed ankyrin repeat protein with four identical consensus repeats	gi|846910695|gb|KMK56594.1|	NACHT and Ankyrin domain-containing protein [Aspergillus fumigatus Z5]
gene_7750	6.18645	7.50246	27.8871	23.0693	771.499	2464.16	-1.6754	9.7683e-07	8.3644e-06	jgi.p|Morco1|489237	hypothetical protein	gi|549043349|emb|CCX16659.1|	Similar to hypothetical protein [Tuber melanosporum Mel28]; acc. no. XP_002838775 [Pyronema omphalodes CBS 100304]
gene_1738	37.2429	37.7818	128.915	133.781	3564.54	11370.5	-1.6735	9.8035e-07	8.3884e-06	jgi.p|Morco1|500413	hypothetical protein	gi|627827018|ref|XP_007685555.1|	hypothetical protein COCMIDRAFT_3188 [Bipolaris oryzae ATCC 44560]
gene_594	29.9112	56.9766	140.306	160.079	505.15	1643.71	-1.7022	9.8537e-07	8.4253e-06	jgi.p|Morco1|122123	hypothetical protein	-	-
gene_13204	0.879918	1.21529	5.60952	4.13656	33.4226	166.853	-2.3197	9.9005e-07	8.4592e-06	jgi.p|Morco1|609697	NAD(P)-binding protein	gi|685853345|ref|XP_009253705.1|	hypothetical protein FPSE_02311 [Fusarium pseudograminearum CS3096]
gene_4406	0.581005	0.984196	3.96901	3.76748	35.3028	169.856	-2.2665	1.017e-06	8.6829e-06	jgi.p|Morco1|503943	Glycoside hydrolase	gi|682343039|gb|KFY37152.1|	hypothetical protein V494_04880 [Pseudogymnoascus pannorum VKM F-4513 (FW-928)]
gene_11630	114.831	104.899	34.9802	39.9309	4177.27	1400.41	1.5767	1.0184e-06	8.6885e-06	jgi.p|Morco1|528739	3-deoxy-7-phosphoheptulonate synthase	gi|557727631|dbj|GAD93736.1|	phospho-2-dehydro-3-deoxyheptonate aldolase [Byssochlamys spectabilis No. 5]
gene_3928	6.38246	7.02971	24.2267	25.2023	248.114	855.618	-1.786	1.0258e-06	8.7456e-06	jgi.p|Morco1|484146	hypothetical protein	gi|557723501|dbj|GAD97750.1|	flavodoxin and radical SAM domain protein [Byssochlamys spectabilis No. 5]
gene_13203	5.61525	16.4961	60.8237	74.3056	560.902	3819.36	-2.7675	1.0267e-06	8.7472e-06	jgi.p|Morco1|513911	FAD-binding domain-containing protein	gi|1020435125|gb|KZL70962.1|	6-hydroxy-D-nicotine oxidase (FAD binding domain-containing protein) [Colletotrichum tofieldiae]
gene_11323	33.9486	25.1107	11.789	9.43548	1356.77	432.314	1.65	1.0347e-06	8.8023e-06	jgi.p|Morco1|528419	hypothetical protein	gi|398406356|ref|XP_003854644.1|	hypothetical protein MYCGRDRAFT_69270 [Zymoseptoria tritici IPO323]
gene_8114	14.8239	17.2851	54.0088	65.111	126.453	473.199	-1.9038	1.0387e-06	8.83e-06	jgi.p|Morco1|546584	hypothetical protein	-	-
gene_4447	31.9168	30.9008	9.53444	10.0477	534.409	158.252	1.7557	1.0644e-06	9.042e-06	jgi.p|Morco1|572691	expressed protein	gi|159477533|ref|XP_001696863.1|	hypothetical protein CHLREDRAFT_176119 [Chlamydomonas reinhardtii]
gene_13717	1.43049	1.99765	9.71831	10.8334	24.0343	130.194	-2.4375	1.0823e-06	9.1874e-06	jgi.p|Morco1|497254	Ankyrin	gi|816337152|gb|KKK16476.1|	hypothetical protein AOCH_004863 [Aspergillus ochraceoroseus]
gene_12489	0.17108	0.288792	8.57323	7.38157	9.48292	249.892	-4.7198	1.108e-06	9.3987e-06	jgi.p|Morco1|609335	expressed protein	gi|682339933|gb|KFY35275.1|	hypothetical protein V494_06063 [Pseudogymnoascus pannorum VKM F-4513 (FW-928)]
gene_5470	3.4538	4.00458	16.7966	16.1624	67.8735	276.055	-2.024	1.115e-06	9.4518e-06	jgi.p|Morco1|114839	Protein kinase-like protein	gi|748522060|ref|XP_011115755.1|	hypothetical protein H072_10277 [Dactylellina haptotyla CBS 200.50]
gene_11851	6.80294	8.2822	30.7108	25.5216	199.4	693.027	-1.7972	1.1203e-06	9.4897e-06	jgi.p|Morco1|512593	Thioredoxin-like protein	gi|189202504|ref|XP_001937588.1|	glutathione S-transferase kappa 1 [Pyrenophora tritici-repentis Pt-1C-BFP]
gene_4868	6.84478	6.79453	22.8509	23.252	456.312	1531.72	-1.7471	1.136e-06	9.6156e-06	jgi.p|Morco1|534700	Long-chain fatty alcohol dehydrogenase	gi|584412852|emb|CDM31622.1|	Alcohol dehydrogenase, long-chain fatty [Penicillium roqueforti FM164]
gene_3196	32.3758	25.7151	9.68852	8.3499	730.733	229.663	1.6698	1.1464e-06	9.6964e-06	jgi.p|Morco1|603527	expressed protein	gi|667833174|ref|XP_007780756.1|	hypothetical protein W97_04677 [Coniosporium apollinis CBS 100218]
gene_8097	23.26	24.5766	8.31524	7.06661	561.838	165.875	1.7601	1.1481e-06	9.704e-06	jgi.p|Morco1|546573	Ankyrin	gi|927403169|ref|XP_013947430.1|	hypothetical protein TRIATDRAFT_190696 [Trichoderma atroviride IMI 206040]
gene_13230	36.7177	28.6174	10.9579	10.4349	969.235	310.525	1.6421	1.1644e-06	9.835e-06	jgi.p|Morco1|540411	expressed protein	gi|700448543|gb|KGO38775.1|	mRNA splicing factor, Cwf18 [Penicillium expansum]
gene_11104	9.75378	5.73695	1.9312	2.13357	237.168	62.0109	1.9353	1.1785e-06	9.9394e-06	jgi.p|Morco1|493640	Probable mannan endo-1%2C4-beta-mannosidase C	gi|936417177|gb|KPM45420.1|	putative mannan endo-1,4-beta-mannosidase C [Neonectria ditissima]
gene_2693	3.3803	2.8059	0.341128	0.277054	79.5982	12.2839	2.696	1.1896e-06	1.0023e-05	jgi.p|Morco1|410294	hypothetical protein	gi|759261898|gb|KIW38426.1|	hypothetical protein PV06_09389 [Exophiala oligosperma]
gene_4788	98.1966	66.3185	36.477	28.1487	1944.75	623.969	1.64	1.1901e-06	1.0023e-05	jgi.p|Morco1|458687	NAD(P)-binding protein	gi|952551609|dbj|GAQ06922.1|	short-chain dehydrogenase TIC 32, chloroplastic [Aspergillus lentulus]
gene_1715	6.011	31.4989	72.1059	79.5024	634.046	2233.82	-1.8169	1.2033e-06	1.012e-05	jgi.p|Morco1|551472	Enolase C-terminal domain-like protein	gi|1046803885|gb|OCL09791.1|	nucleotide-diphospho-sugar transferase [Glonium stellatum]
gene_6284	14.6468	24.9743	68.6154	71.7552	257.73	865.529	-1.7477	1.2399e-06	1.042e-05	jgi.p|Morco1|535727	expressed protein	gi|953458799|ref|XP_014572874.1|	hypothetical protein MAJ_10147, partial [Metarhizium majus ARSEF 297]
gene_3203	2.84946	2.87631	10.8049	11.2955	314.567	1040.64	-1.726	1.2665e-06	1.0636e-05	jgi.p|Morco1|563238	phosphoribosylformylglycinamidin	gi|1046794555|gb|OCL02104.1|	phosphoribosylformylglycinamidine synthase [Glonium stellatum]
gene_4488	887.749	810.725	283.679	264.68	5631.12	1943.39	1.5348	1.2737e-06	1.0689e-05	jgi.p|Morco1|475632	hypothetical protein	gi|671175650|ref|XP_008728289.1|	hypothetical protein G647_05741 [Cladophialophora carrionii CBS 160.54]
gene_6388	237.943	148.497	67.7008	64.9397	7977.17	2784.18	1.5186	1.2952e-06	1.0861e-05	jgi.p|Morco1|574172	hypothetical protein	gi|682300552|gb|KFY12762.1|	hypothetical protein V491_06672 [Pseudogymnoascus pannorum VKM F-3775]
gene_2100	31.8315	53.4027	133.139	130.236	1594.82	5064.51	-1.667	1.3081e-06	1.0963e-05	jgi.p|Morco1|481783	Bifunctional 6-phosphofructo-2-kinase/fructose-2%2C6-bisphosphate 2-phosphatase	gi|628316930|ref|XP_007736218.1|	elongator complex protein 2 [Capronia epimyces CBS 606.96]
gene_5469	5.18837	4.23367	0.354432	0.404802	93.3019	17.6112	2.4054	1.3215e-06	1.1067e-05	jgi.p|Morco1|535134	hypothetical protein	gi|966763480|dbj|GAQ44170.1|	non-classical export protein Nce102 [Aspergillus niger]
gene_8977	0.565105	2.69376	8.34328	6.2412	47.522	201.04	-2.0808	1.3313e-06	1.1141e-05	jgi.p|Morco1|537565	hypothetical protein	gi|924885429|gb|KOS41560.1|	hypothetical protein ACN38_g7572 [Penicillium nordicum]
gene_7648	6.47517	5.64889	1.49858	1.34448	152.91	32.9792	2.2131	1.3344e-06	1.1159e-05	jgi.p|Morco1|606351	Protein kinase-like protein	gi|968582519|gb|KTW27212.1|	hypothetical protein T551_03206 [Pneumocystis jirovecii RU7]
gene_12043	121.717	122.475	45.1416	40.4936	3055.65	1017.88	1.5859	1.3634e-06	1.1393e-05	jgi.p|Morco1|568234	hypothetical protein	gi|584416463|emb|CDM28166.1|	Transmembrane protein 6/97 [Penicillium roqueforti FM164]
gene_13088	17.1855	25.4634	66.9967	68.7592	831.36	2671.31	-1.684	1.3818e-06	1.1539e-05	jgi.p|Morco1|609639	expressed protein	gi|759254781|gb|KIW31444.1|	hypothetical protein PV07_03094 [Cladophialophora immunda]
gene_11291	31.7666	36.3044	98.6753	110.275	2642.73	8485.25	-1.6829	1.3872e-06	1.1576e-05	jgi.p|Morco1|528371	VID27-domain containing protein	gi|972538182|gb|KUJ14808.1|	Vid27 family protein [Phialocephala scopiformis]
gene_3620	93.6036	151.026	404.1	405.642	2314.08	7173.92	-1.6323	1.4115e-06	1.177e-05	jgi.p|Morco1|552327	N-terminal nucleophile aminohydrolases (Ntn hydrolases)	gi|816345238|gb|KKK21852.1|	hypothetical protein ARAM_002886 [Aspergillus rambellii]
gene_6824	25.9334	26.3205	91.9169	84.4904	1233.87	3930.65	-1.6716	1.4216e-06	1.1846e-05	jgi.p|Morco1|488028	ATP-NAD kinase	gi|682273381|gb|KFX96642.1|	hypothetical protein V490_03217 [Pseudogymnoascus pannorum VKM F-3557]
gene_9243	72.3605	63.9587	23.8004	22.0074	931.827	297.045	1.6494	1.4331e-06	1.1933e-05	jgi.p|Morco1|537756	TFIID-18kDa-domain containing protein	gi|1063249998|gb|ODQ72466.1|	hypothetical protein LIPSTDRAFT_297035 [Lipomyces starkeyi NRRL Y-11557]
gene_2332	39.1915	69.8127	1.51672	1.70187	611.988	30.5486	4.3243	1.4388e-06	1.1973e-05	jgi.p|Morco1|478006	Ankyrin	gi|70983704|ref|XP_747379.1|	NACHT and Ankyrin domain protein [Aspergillus fumigatus Af293]
gene_5632	9.26879	8.80137	32.1785	30.3761	458.464	1508.39	-1.7181	1.4527e-06	1.2079e-05	jgi.p|Morco1|134527	expressed protein	gi|915165934|ref|XP_013330727.1|	Conserved glutamic acid-rich protein [Rasamsonia emersonii CBS 393.64]
gene_9323	1.88084	3.15384	9.77745	8.76813	110.602	407.543	-1.8816	1.4566e-06	1.2104e-05	jgi.p|Morco1|526229	F-box and JmjC domain-containing protein	gi|1046794820|gb|OCL02334.1|	F-box domain-containing protein [Glonium stellatum]
gene_7253	49.3903	90.4517	241.736	229.828	886.536	2763.2	-1.6401	1.4786e-06	1.2273e-05	jgi.p|Morco1|574869	expressed protein	gi|525581030|gb|EPS27280.1|	hypothetical protein PDE_02223 [Penicillium oxalicum 114-2]
gene_3640	63.7067	121.099	270.6	288.506	2736.26	8557.03	-1.6449	1.4842e-06	1.2307e-05	jgi.p|Morco1|533769	Nascent polypeptide-associated complex%2C alpha subunit	gi|684168866|ref|XP_009158304.1|	nascent polypeptide-associated complex subunit alpha [Exophiala dermatitidis NIH/UT8656]
gene_5441	23.3762	28.1734	9.04555	7.02977	1670.76	556.458	1.5862	1.5027e-06	1.2452e-05	jgi.p|Morco1|535112	Phospholipase D/nuclease	gi|1020705536|gb|KZM25655.1|	catalytic [Ascochyta rabiei]
gene_11392	5.71284	5.19926	0.493246	0.500749	68.1489	9.16981	2.8937	1.5269e-06	1.2634e-05	jgi.p|Morco1|539190	expressed protein	-	-
gene_4904	9.05772	10.2164	1.86014	2.09259	169.729	40.1865	2.0785	1.5628e-06	1.2913e-05	jgi.p|Morco1|604677	Isochorismatase hydrolase	gi|599397027|ref|XP_007400231.1|	hypothetical protein PHACADRAFT_177770 [Phanerochaete carnosa HHB-10118-sp]
gene_7188	37.2062	28.7431	9.75235	10.1963	793.895	259.41	1.6137	1.5626e-06	1.2913e-05	jgi.p|Morco1|536301	hypothetical protein	-	-
gene_9945	59.0534	100.306	257.923	255.343	2026.72	6276.15	-1.6307	1.5697e-06	1.2961e-05	jgi.p|Morco1|526771	N-terminal nucleophile aminohydrolases (Ntn hydrolases)	gi|1040538900|gb|OBT75397.1|	20S proteasome subunit alpha 5 [Pseudogymnoascus sp. 05NY08]
gene_8061	55.2319	62.3555	20.8367	18.446	2498.43	839.135	1.574	1.5823e-06	1.3056e-05	jgi.p|Morco1|606621	expressed protein	gi|1018274755|gb|KZF26848.1|	hypothetical protein L228DRAFT_243373 [Xylona heveae TC161]
gene_13319	1.71002	1.18088	0.108472	0.192714	46.5542	3.15894	3.8814	1.5882e-06	1.3086e-05	jgi.p|Morco1|440210	expressed protein	-	-
gene_12320	22.027	17.4202	5.98475	6.71987	817.65	264.046	1.6307	1.5874e-06	1.3086e-05	jgi.p|Morco1|609220	hypothetical protein	gi|849269539|dbj|GAO88160.1|	UPF0553 protein C589.05c [Neosartorya udagawae]
gene_617	32.0218	25.7394	10.585	8.7962	1160.64	381.04	1.6069	1.5908e-06	1.3099e-05	jgi.p|Morco1|498906	TPT-domain containing protein	gi|407928163|gb|EKG21035.1|	protein of unknown function DUF250 [Macrophomina phaseolina MS6]
gene_1537	53.8176	132.604	330.678	291.437	7383.77	22006.9	-1.5755	1.6053e-06	1.3209e-05	jgi.p|Morco1|480920	NAD-dependent glutamate dehydrogenase	gi|628071449|ref|XP_007700378.1|	hypothetical protein COCSADRAFT_37268 [Bipolaris sorokiniana ND90Pr]
gene_11458	1.48299	1.42536	6.14596	5.60613	55.4777	238.011	-2.101	1.607e-06	1.3214e-05	jgi.p|Morco1|512117	expressed protein	gi|816190127|emb|CRG88435.1|	hypothetical protein PISL3812_05465 [Talaromyces islandicus]
gene_7515	5.81669	4.02124	19.9464	19.2114	168.008	589.404	-1.8107	1.6095e-06	1.3225e-05	jgi.p|Morco1|559150	D123-domain containing protein	gi|255945931|ref|XP_002563733.1|	Pc20g12480 [Penicillium rubens Wisconsin 54-1255]
gene_2678	491.238	516.284	175.188	171.23	5049.11	1723.98	1.5503	1.6131e-06	1.3246e-05	jgi.p|Morco1|459529	Histone-fold-containing protein	gi|628224012|ref|XP_007720884.1|	histone H2A.Z [Capronia coronata CBS 617.96]
gene_1474	43.9655	59.3712	166.536	169.571	1864.04	5817.39	-1.6419	1.6314e-06	1.3386e-05	jgi.p|Morco1|570358	hypothetical protein	gi|212532533|ref|XP_002146423.1|	COP9 subunit 3, putative [Talaromyces marneffei ATCC 18224]
gene_7596	432.783	239.093	56.4681	53.7017	6533.76	1258.17	2.3766	1.6385e-06	1.3435e-05	jgi.p|Morco1|536571	Aldo/keto reductase	gi|1060926520|gb|ODM21816.1|	hypothetical protein SI65_02660 [Aspergillus cristatus]
gene_535	0.30049	0.674927	3.25078	3.17709	18.1225	105.122	-2.5362	1.6397e-06	1.3436e-05	jgi.p|Morco1|473091	MFS general substrate transporter	gi|159130867|gb|EDP55980.1|	MFS multidrug transporter, putative [Aspergillus fumigatus A1163]
gene_11550	440.435	325.641	104.912	113.171	6383.25	2327.99	1.4552	1.6437e-06	1.3442e-05	jgi.p|Morco1|462628	hypothetical protein	gi|667729770|gb|KFA70490.1|	hypothetical protein S40285_00605 [Stachybotrys chlorohalonata IBT 40285]
gene_963	118.947	256.481	622.422	590.022	4607.47	13947	-1.5979	1.6439e-06	1.3442e-05	jgi.p|Morco1|480551	mitochondrial dicarboxylate carrier protein	gi|821065095|gb|KKY20337.1|	putative mitochondrial 2-oxoglutarate malate carrier protein [Diplodia seriata]
gene_8174	1.47069	2.75698	8.57911	7.61767	74.082	290.429	-1.971	1.647e-06	1.3458e-05	jgi.p|Morco1|591261	expressed protein	gi|682353240|gb|KFY44028.1|	hypothetical protein V494_01686 [Pseudogymnoascus pannorum VKM F-4513 (FW-928)]
gene_13586	0.240788	0.452651	2.9937	5.86139	5.82141	71.096	-3.6103	1.653e-06	1.3498e-05	jgi.p|Morco1|49455	hypothetical protein	-	-
gene_11656	4.47963	5.86969	19.0604	17.2645	420.966	1352.71	-1.6841	1.6755e-06	1.3662e-05	jgi.p|Morco1|555417	HECT-domain containing protein	gi|156044818|ref|XP_001588965.1|	hypothetical protein SS1G_10513 [Sclerotinia sclerotiorum 1980]
gene_9853	149.105	194.997	559.28	541.978	5541.37	17172.2	-1.6318	1.6845e-06	1.3698e-05	jgi.p|Morco1|491906	Protein phosphatase 2A%2C regulatory subunit PR55	gi|743659072|gb|KID86361.1|	protein phosphatase PP2A regulatory subunit B [Metarhizium guizhouense ARSEF 977]
gene_10371	58.9343	55.7238	197.681	199.45	2320.1	7221.57	-1.6381	1.6841e-06	1.3698e-05	jgi.p|Morco1|608037	Cysteine proteinase	gi|918805486|ref|XP_013425388.1|	cysteine proteinase, partial [Aureobasidium namibiae CBS 147.97]
gene_2695	23.3475	40.4037	91.5912	107.459	2909.59	8993.97	-1.6281	1.7177e-06	1.3958e-05	jgi.p|Morco1|533059	6-phosphofructokinase	gi|1063229332|gb|ODQ52537.1|	6-phosphofructokinase [Saitoella complicata NRRL Y-17804]
gene_13640	4.78927	30.1061	60.0172	71.3252	101.717	370.007	-1.863	1.7265e-06	1.402e-05	jgi.p|Morco1|475460	expressed protein	gi|1057462988|gb|ODA80655.1|	hypothetical protein RJ55_03614 [Drechmeria coniospora]
gene_7694	7.26806	7.53352	1.47208	1.32204	115.465	22.2945	2.3727	1.7519e-06	1.4217e-05	jgi.p|Morco1|214865	expressed protein	-	-
gene_8675	5.99618	3.6586	0.979801	0.69197	98.6416	17.8154	2.4691	1.8281e-06	1.4822e-05	jgi.p|Morco1|607017	expressed protein	-	-
gene_13280	0.460507	0.247342	3.95329	4.84379	4.50483	55.2903	-3.6175	1.8383e-06	1.4887e-05	jgi.p|Morco1|540447	expressed protein	gi|549048456|emb|CCX12339.1|	Similar to hypothetical protein SNOG_14395 [Phaeosphaeria nodorum SN15]; acc. no. XP_001804583 [Pyronema omphalodes CBS 100304]
gene_2725	27.5601	33.0609	92.3288	101.073	762.296	2435.22	-1.6756	1.8645e-06	1.5078e-05	jgi.p|Morco1|571348	expressed protein	gi|1040563930|gb|OBT99349.1|	hypothetical protein VE01_02584 [Pseudogymnoascus verrucosus]
gene_11877	16.5064	23.5554	143.727	100.615	748.918	3827.53	-2.3535	1.8663e-06	1.5082e-05	jgi.p|Morco1|539529	polysaccharide deacetylase	gi|615446824|ref|XP_007593489.1|	polysaccharide deacetylase [Colletotrichum fioriniae PJ7]
gene_3859	514.488	566.877	183.95	180.866	9165.37	3186.71	1.5241	1.8679e-06	1.5085e-05	jgi.p|Morco1|533949	hypothetical protein	gi|972233599|emb|CEN62158.1|	Putative Vacuolar transporter chaperone 1 [Aspergillus calidoustus]
gene_7265	20.7412	28.6229	5.24329	6.08348	645.45	153.561	2.0715	1.8881e-06	1.5238e-05	jgi.p|Morco1|523796	Ankyrin	gi|1040499606|gb|OBT41460.1|	hypothetical protein VE00_08092 [Pseudogymnoascus sp. WSF 3629]
gene_1941	19.8929	27.3536	79.5627	83.4717	1139.28	3492.93	-1.6163	1.9674e-06	1.5867e-05	jgi.p|Morco1|481494	Protein kinase-like protein	gi|667835510|ref|XP_007781924.1|	CAMKK/CAMKK-META protein kinase [Coniosporium apollinis CBS 100218]
gene_12413	20.9496	44.4011	103.346	107.391	1932.03	5841.15	-1.5961	1.9774e-06	1.5937e-05	jgi.p|Morco1|495455	hypothetical protein	gi|910295059|gb|KNG86682.1|	putative topoisomerase II associated protein (Pat1), partial [Aspergillus nomius NRRL 13137]
gene_11267	15.2286	19.6084	57.5762	58.2351	507.052	1618.37	-1.6743	1.995e-06	1.6067e-05	jgi.p|Morco1|539097	Mitochondrial carrier	gi|815887440|ref|XP_001248330.2|	mitochondrial tricarboxylate transporter [Coccidioides immitis RS]
gene_8062	262.429	263.209	95.986	90.1489	7938.04	2746.54	1.5312	2.0009e-06	1.6103e-05	jgi.p|Morco1|559340	BIG1-domain containing protein	gi|1063252006|gb|ODQ74442.1|	hypothetical protein LIPSTDRAFT_116734 [Lipomyces starkeyi NRRL Y-11557]
gene_5369	104.678	76.4321	27.9997	26.1968	5267.68	1916.43	1.4587	2.0021e-06	1.6103e-05	jgi.p|Morco1|558389	Plus-3-domain containing protein	gi|915141561|ref|XP_013326093.1|	RNA polymerase II transcription elongation factor Rtf1p [Rasamsonia emersonii CBS 393.64]
gene_9242	65.4971	70.7691	24.1791	20.6529	1241.03	411.826	1.5914	2.1019e-06	1.6883e-05	jgi.p|Morco1|526079	DUF1242-domain containing protein	gi|343427441|emb|CBQ70968.1|	conserved hypothetical protein [Sporisorium reilianum SRZ2]
gene_1139	12.4456	18.3143	53.1457	48.4256	1788.43	5442.3	-1.6055	2.1163e-06	1.6987e-05	jgi.p|Morco1|531880	hypothetical protein	gi|407927684|gb|EKG20571.1|	HR1 repeat rho-binding protein [Macrophomina phaseolina MS6]
gene_2260	14.8377	17.4305	55.1339	47.502	1438.12	4478.36	-1.6388	2.125e-06	1.7045e-05	jgi.p|Morco1|542505	expressed protein	gi|596662558|ref|XP_007275391.1|	DNA binding regulatory protein [Colletotrichum gloeosporioides Nara gc5]
gene_633	0.0501074	0.134565	1.20147	1.44562	3.75616	49.6334	-3.724	2.1298e-06	1.7071e-05	jgi.p|Morco1|479771	peptide transporter PTR2-A	gi|315040926|ref|XP_003169840.1|	peptide transporter PTR2-A [Microsporum gypseum CBS 118893]
gene_12731	3.10274	1.68933	0.188729	0.498159	55.0906	5.19809	3.4058	2.1444e-06	1.7177e-05	jgi.p|Morco1|598463	aldehyde reductase-like protein	gi|1040498917|gb|OBT40790.1|	hypothetical protein VE00_08930 [Pseudogymnoascus sp. WSF 3629]
gene_11847	11.1184	11.9436	3.08202	3.65039	178.644	40.5647	2.1388	2.1647e-06	1.7328e-05	jgi.p|Morco1|608931	expressed protein	-	-
gene_2630	99.3766	109.436	42.1887	35.8623	3122.59	1045.48	1.5786	2.1662e-06	1.7328e-05	jgi.p|Morco1|533009	alpha/beta-Hydrolase	gi|849272782|dbj|GAO84940.1|	palmitoyl-protein thioesterase 1 [Neosartorya udagawae]
gene_3907	63.6848	45.646	17.0529	19.1551	1000.55	335.644	1.5758	2.2082e-06	1.7652e-05	jgi.p|Morco1|533990	50S ribosomal protein L11	gi|972239542|emb|CEL03254.1|	Putative Mitochondrial ribosomal protein L11 [Aspergillus calidoustus]
gene_3881	30.9609	56.9036	0.805528	1.44475	1467.73	67.3138	4.4465	2.2167e-06	1.7696e-05	jgi.p|Morco1|519869	Cyclopropane-fatty-acyl-phospholipid synthase	gi|930440548|gb|KPI39113.1|	Tuberculostearic acid methyltransferase UfaA1 [Phialophora attae]
gene_7679	703.547	647.616	251.455	226.237	18275	6428.23	1.5074	2.2154e-06	1.7696e-05	jgi.p|Morco1|575206	expressed protein	-	-
gene_8312	212.447	229.071	79.4474	82.0399	3580.21	1216.85	1.5569	2.242e-06	1.7886e-05	jgi.p|Morco1|559463	dolichol phosphate-mannose biosynthesis regulatory protein Dpm2	gi|315044147|ref|XP_003171449.1|	hypothetical protein MGYG_05995 [Microsporum gypseum CBS 118893]
gene_7863	1.70986	2.26981	7.1726	7.31931	143.358	498.735	-1.7986	2.2665e-06	1.8069e-05	jgi.p|Morco1|559243	WD40 repeat-like protein	gi|159124201|gb|EDP49319.1|	WD repeat protein [Aspergillus fumigatus A1163]
gene_5076	140.645	136.203	54.1652	49.2295	4087.25	1393.17	1.5528	2.2848e-06	1.8203e-05	jgi.p|Morco1|521342	Nucleotide-diphospho-sugar transferase	gi|1029185046|gb|OAL49614.1|	nucleotide-diphospho-sugar transferase [Pyrenochaeta sp. DS3sAY3a]
gene_7099	88.0501	75.7095	28.9091	29.458	3347.48	1159.18	1.53	2.293e-06	1.8244e-05	jgi.p|Morco1|507097	hypothetical protein	gi|682373395|gb|KFY58288.1|	hypothetical protein V496_06195 [Pseudogymnoascus pannorum VKM F-4515 (FW-2607)]
gene_2918	18.2161	27.8883	72.0329	79.3682	646.319	2012.46	-1.6386	2.299e-06	1.8266e-05	jgi.p|Morco1|552033	P-loop containing nucleoside triphosphate hydrolase protein	gi|212527926|ref|XP_002144120.1|	GTP binding protein, putative [Talaromyces marneffei ATCC 18224]
gene_11318	178.552	92.0063	10.1549	8.86523	2967.04	372.631	2.9932	2.3106e-06	1.8346e-05	jgi.p|Morco1|539149	expressed protein	gi|1063226347|gb|ODQ49643.1|	hypothetical protein SAICODRAFT_22337 [Saitoella complicata NRRL Y-17804]
gene_13441	5.42013	6.61021	21.4682	19.068	860.498	2654.15	-1.625	2.3566e-06	1.8699e-05	jgi.p|Morco1|540526	hypothetical protein	gi|751745029|gb|KIM93229.1|	hypothetical protein OIDMADRAFT_61868 [Oidiodendron maius Zn]
gene_8071	34.461	57.6897	152.055	147.762	2053.37	6180.26	-1.5897	2.3611e-06	1.8722e-05	jgi.p|Morco1|508205	T-complex protein 1 subunit beta	gi|1046795058|gb|OCL02537.1|	hypothetical protein AOQ84DRAFT_369151 [Glonium stellatum]
gene_12721	0.516347	1.01145	4.80129	3.86113	25.4455	127.144	-2.321	2.3732e-06	1.8805e-05	jgi.p|Morco1|579244	MFS transporter	gi|1040528037|gb|OBT65087.1|	hypothetical protein VE03_05197 [Pseudogymnoascus sp. 23342-1-I1]
gene_11934	59.2178	35.7652	14.3285	15.5232	2405.59	775.998	1.6323	2.4502e-06	1.9403e-05	jgi.p|Morco1|596984	Nucleotidyltransferase	gi|171692149|ref|XP_001910999.1|	hypothetical protein [Podospora anserina S mat+]
gene_284	3.14004	2.35427	21.5687	19.3894	211.284	1295.33	-2.6161	2.4613e-06	1.9478e-05	jgi.p|Morco1|515079	hypothetical protein	gi|973793845|gb|KUM66874.1|	hypothetical protein ACN42_g145 [Penicillium freii]
gene_3793	93.679	85.6175	31.8919	29.4499	2244.22	776.186	1.5317	2.5072e-06	1.9827e-05	jgi.p|Morco1|603928	hypothetical protein	gi|748550990|dbj|GAM43228.1|	hypothetical protein TCE0_047f17863 [Talaromyces cellulolyticus]
gene_12166	2.59883	3.6463	9.56143	12.2412	118.106	424.211	-1.8447	2.5253e-06	1.9957e-05	jgi.p|Morco1|529390	DS-domain containing protein	gi|189190172|ref|XP_001931425.1|	deoxyhypusine synthase [Pyrenophora tritici-repentis Pt-1C-BFP]
gene_5236	5.45689	7.47895	19.117	23.5642	344.552	1108.14	-1.6853	2.5741e-06	2.0329e-05	jgi.p|Morco1|106023	Amidophosphoribosyltransferase	gi|914758936|gb|KOC12840.1|	amidophosphoribosyltransferase, partial [Aspergillus flavus AF70]
gene_2413	9.97764	12.4299	34.5588	37.3701	618.576	1944.12	-1.6521	2.5789e-06	2.0353e-05	jgi.p|Morco1|501281	Dihydroxyacetone kinase	gi|667830560|ref|XP_007779449.1|	dihydroxyacetone kinase [Coniosporium apollinis CBS 100218]
gene_5099	64.797	103.552	10.4727	7.49161	2018.79	213.335	3.2423	2.5887e-06	2.0394e-05	jgi.p|Morco1|544507	expressed protein	gi|350632401|gb|EHA20769.1|	hypothetical protein ASPNIDRAFT_51185 [Aspergillus niger ATCC 1015]
gene_1382	78.96	96.8855	30.2232	28.8152	7040.68	2474.75	1.5084	2.5893e-06	2.0394e-05	jgi.p|Morco1|602268	hypothetical protein	gi|751679720|gb|KIM29882.1|	glycoside hydrolase family 31 protein [Serendipita vermifera MAFF 305830]
gene_9413	222.588	145.689	52.2342	56.9625	8454.77	2985.89	1.5016	2.6601e-06	2.091e-05	jgi.p|Morco1|547512	expressed protein	gi|327305159|ref|XP_003237271.1|	hypothetical protein TERG_01993 [Trichophyton rubrum CBS 118892]
gene_13831	4.69821	2.60149	15.5709	14.4541	73.6736	289.888	-1.9763	2.6599e-06	2.091e-05	jgi.p|Morco1|530893	Ankyrin	gi|700480236|gb|KGO67149.1|	hypothetical protein PITC_020550 [Penicillium italicum]
gene_10786	5.09275	7.81531	25.6594	25.7687	62.435	247.51	-1.9871	2.66e-06	2.091e-05	jgi.p|Morco1|473067	Protein kinase-like protein	gi|255723606|ref|XP_002546736.1|	conserved hypothetical protein [Candida tropicalis MYA-3404]
gene_8217	302.197	248.654	90.1416	93.4081	9063.93	3278	1.4673	2.6738e-06	2.1004e-05	jgi.p|Morco1|232871	alpha/beta-Hydrolase	gi|630040191|ref|XP_007840875.1|	hypothetical protein PFICI_14103 [Pestalotiopsis fici W106-1]
gene_10753	2.8106	9.79082	19.7541	24.3623	160.775	566.925	-1.8181	2.6838e-06	2.1068e-05	jgi.p|Morco1|527763	expressed protein	gi|296416912|ref|XP_002838113.1|	hypothetical protein [Tuber melanosporum Mel28]
gene_12152	19.0399	11.0918	4.48731	4.09341	201.409	51.5791	1.9653	2.698e-06	2.1159e-05	jgi.p|Morco1|539730	expressed protein	-	-
gene_5816	50.8429	67.2448	19.6168	19.0376	2368.93	729.239	1.6998	2.699e-06	2.1159e-05	jgi.p|Morco1|487150	expressed protein	gi|1040531391|gb|OBT68417.1|	hypothetical protein VE03_02820 [Pseudogymnoascus sp. 23342-1-I1]
gene_13527	11.9139	15.9286	45.9973	45.4946	1411.62	4273.07	-1.5979	2.7131e-06	2.1256e-05	jgi.p|Morco1|540573	Cysteine proteinase	gi|995940400|gb|KXG53045.1|	Peptidase C19, ubiquitin carboxyl-terminal hydrolase 2 [Penicillium griseofulvum]
gene_4655	0.907852	1.61288	6.5739	5.22579	36.4301	163.396	-2.1652	2.7196e-06	2.1292e-05	jgi.p|Morco1|467438	expressed protein	gi|748497887|ref|XP_011120693.1|	hypothetical protein AOL_s00075g80 [Arthrobotrys oligospora ATCC 24927]
gene_1458	3.23836	2.95219	11.9388	10.7316	175.254	594.387	-1.762	2.7325e-06	2.1379e-05	jgi.p|Morco1|261976	Imidazole glycerol phosphate synthase HisHF	gi|628231536|ref|XP_007716462.1|	hypothetical protein COCCADRAFT_8530 [Bipolaris zeicola 26-R-13]
gene_1992	36.1146	33.8676	14.1164	10.4097	1316.62	441.928	1.575	2.7948e-06	2.1852e-05	jgi.p|Morco1|517420	hypothetical protein	gi|966766636|dbj|GAQ41096.1|	MIPC synthase subunit [Aspergillus niger]
gene_7020	7.16986	6.78636	0.623374	1.1301	138.083	34.3366	2.0077	2.8046e-06	2.1915e-05	jgi.p|Morco1|565430	hypothetical protein	gi|549056066|emb|CCX05152.1|	Similar to hypothetical protein [Tuber melanosporum Mel28]; acc. no. XP_002838831 [Pyronema omphalodes CBS 100304]
gene_9537	636.024	841.251	89.2692	169.26	15401.5	3590.73	2.1007	2.839e-06	2.2169e-05	jgi.p|Morco1|491660	Inositol monophosphatase	gi|1018269085|gb|KZF21185.1|	inositol monophosphatase [Xylona heveae TC161]
gene_11637	4.86789	13.6585	30.0156	29.3785	615.36	1853.1	-1.5904	2.8445e-06	2.2197e-05	jgi.p|Morco1|512324	VPS9 domain (Pfam 02204)	gi|563295811|gb|ESZ96040.1|	hypothetical protein SBOR_3517 [Sclerotinia borealis F-4157]
gene_7404	13.8865	15.2749	47.4703	48.3895	1395.56	4253.86	-1.6079	2.852e-06	2.224e-05	jgi.p|Morco1|574982	ARM repeat-containing protein	gi|347830414|emb|CCD46111.1|	similar to nonsense-mediated mRNA decay factor (Upf2) [Botrytis cinerea T4]
gene_5844	2.42389	4.44438	11.8948	12.9612	166.003	550.612	-1.7298	2.8598e-06	2.2287e-05	jgi.p|Morco1|140839	hypothetical protein	gi|451998355|gb|EMD90820.1|	hypothetical protein COCHEDRAFT_1180021 [Bipolaris maydis C5]
gene_10827	832.126	778.55	284.711	294.954	8525.84	3016.74	1.4989	2.8714e-06	2.2348e-05	jgi.p|Morco1|548451	EF-hand	gi|302895211|ref|XP_003046486.1|	predicted protein [Nectria haematococca mpVI 77-13-4]
gene_10802	65.2875	75.1016	236.43	213.547	2770.41	8380.86	-1.597	2.8699e-06	2.2348e-05	jgi.p|Morco1|538821	expressed protein	gi|407924332|gb|EKG17385.1|	hypothetical protein MPH_05453 [Macrophomina phaseolina MS6]
gene_11863	36.7385	28.9121	7.97302	10.5729	1685.33	612.601	1.46	2.877e-06	2.2363e-05	jgi.p|Morco1|512605	Pkinase-domain containing protein	gi|358371309|dbj|GAA87917.1|	serine/threonine protein kinase [Aspergillus kawachii IFO 4308]
gene_4020	10.6428	18.1411	51.3976	44.7649	1319.73	3916.56	-1.5693	2.8771e-06	2.2363e-05	jgi.p|Morco1|543775	Protein kinase-like protein	gi|1040526922|gb|OBT63984.1|	CAMKK protein kinase [Pseudogymnoascus sp. 23342-1-I1]
gene_12632	1.42648	4.46381	11.002	10.8339	194.202	616.49	-1.6665	2.927e-06	2.2735e-05	jgi.p|Morco1|568558	expressed protein	gi|146323468|ref|XP_001481627.1|	conserved proline-rich protein [Aspergillus fumigatus Af293]
gene_3263	48.2329	63.2648	170.446	170.903	1837.64	5607.51	-1.6095	2.949e-06	2.2891e-05	jgi.p|Morco1|483308	hypothetical protein	gi|189200749|ref|XP_001936711.1|	CBS domain containing protein [Pyrenophora tritici-repentis Pt-1C-BFP]
gene_240	17.0906	23.8437	68.2559	67.1332	1053.28	3169.4	-1.5893	3.1021e-06	2.4064e-05	jgi.p|Morco1|601482	expressed protein	gi|628066353|ref|XP_007698098.1|	hypothetical protein COCSADRAFT_300970 [Bipolaris sorokiniana ND90Pr]
gene_2194	50.2222	45.1769	13.8197	17.1345	2511.45	898.691	1.4826	3.1629e-06	2.4506e-05	jgi.p|Morco1|551717	expressed protein	gi|684167100|ref|XP_009157423.1|	hypothetical protein HMPREF1120_05021 [Exophiala dermatitidis NIH/UT8656]
gene_899	9.32607	14.7069	39.5704	39.776	385.035	1201.31	-1.6415	3.1909e-06	2.4704e-05	jgi.p|Morco1|561740	SIR2 family histone deacetylase	gi|121699526|ref|XP_001268049.1|	SIR2 family histone deacetylase, putative [Aspergillus clavatus NRRL 1]
gene_11207	27.3996	15.0206	4.77604	4.18519	366.208	72.9916	2.3269	3.2208e-06	2.4902e-05	jgi.p|Morco1|555242	Mitochondrial carrier	gi|667653627|ref|XP_008598645.1|	solute carrier family 25 member 39 [Beauveria bassiana ARSEF 2860]
gene_9950	1.36406	1.07371	3.99964	5.05705	102.312	375.284	-1.875	3.2198e-06	2.4902e-05	jgi.p|Morco1|607773	expressed protein	gi|325093155|gb|EGC46465.1|	transcription factor TFIID [Histoplasma capsulatum H88]
gene_8063	19.1754	14.5865	3.8295	4.96309	181.437	45.7329	1.9882	3.2277e-06	2.4934e-05	jgi.p|Morco1|566040	expressed protein	-	-
gene_13244	20.0923	40.6815	98.2192	95.0748	1010.7	3012.34	-1.5755	3.2291e-06	2.4934e-05	jgi.p|Morco1|496305	hypothetical protein	gi|525581397|gb|EPS27647.1|	hypothetical protein PDE_02591 [Penicillium oxalicum 114-2]
gene_5907	13.4258	16.5531	48.1443	48.1256	4531.67	13503.5	-1.5752	3.2582e-06	2.5126e-05	jgi.p|Morco1|573808	expressed protein	gi|1059636954|gb|ODH49337.1|	hypothetical protein GX48_04548 [Paracoccidioides brasiliensis]
gene_4212	2.58338	2.94501	10.4878	10.4572	52.2895	218.87	-2.0655	3.2573e-06	2.5126e-05	jgi.p|Morco1|67787	hypothetical protein	-	-
gene_3691	2.1998	3.8484	16.2983	14.733	48.5419	205.075	-2.0788	3.2823e-06	2.5295e-05	jgi.p|Morco1|46167	expressed protein	-	-
gene_108	59.9538	48.7746	16.7197	14.9134	3665.81	1362.08	1.4283	3.3059e-06	2.546e-05	jgi.p|Morco1|531122	alpha/beta-Hydrolase	gi|996614626|gb|KXH48903.1|	sterol esterase [Colletotrichum simmondsii]
gene_7025	0.0610253	0	1.89681	1.87065	0.468987	30.7976	-6.0371	3.3133e-06	2.5501e-05	jgi.p|Morco1|173636	expressed protein	-	-
gene_9347	208.946	164.777	68.6794	64.6168	5046.78	1808.3	1.4807	3.3417e-06	2.5702e-05	jgi.p|Morco1|537840	hypothetical protein	gi|627828004|ref|XP_007685863.1|	hypothetical protein COCMIDRAFT_89713 [Bipolaris oryzae ATCC 44560]
gene_12310	65.2717	64.1577	178.965	201.799	1599.2	5148.84	-1.6869	3.3563e-06	2.5798e-05	jgi.p|Morco1|578923	NAD(P)-binding protein	gi|156049241|ref|XP_001590587.1|	hypothetical protein SS1G_08327 [Sclerotinia sclerotiorum 1980]
gene_9993	45.512	51.1462	157.318	154.788	344.057	1100.31	-1.6772	3.3768e-06	2.5939e-05	jgi.p|Morco1|577043	expressed protein	-	-
gene_4750	31.004	46.7301	117.428	126.091	2197.13	6551.49	-1.5762	3.3949e-06	2.606e-05	jgi.p|Morco1|504406	Translation initiation factor eIF-3%2C subunit d	gi|563291209|gb|ESZ91744.1|	eukaryotic translation initiation factor 3 [Sclerotinia borealis F-4157]
gene_9400	1.14615	0.967381	0	0.036905	25.5316	0.293979	6.4404	3.448e-06	2.6451e-05	jgi.p|Morco1|547504	hypothetical protein	-	-
gene_12563	8.78032	11.1126	2.4385	2.53316	311.59	93.0183	1.7441	3.4722e-06	2.6567e-05	jgi.p|Morco1|529831	Glycoside hydrolase	gi|662507435|gb|KEQ65043.1|	glycoside hydrolase [Aureobasidium melanogenum CBS 110374]
gene_4641	15.8993	20.1429	4.64084	5.14255	1055.5	333.985	1.6601	3.4684e-06	2.6567e-05	jgi.p|Morco1|604494	P-loop containing nucleoside triphosphate hydrolase protein	gi|748554643|dbj|GAM39320.1|	hypothetical protein TCE0_034f10775 [Talaromyces cellulolyticus]
gene_279	109.478	83.5841	33.5414	33.1155	1466.98	511.667	1.5196	3.4713e-06	2.6567e-05	jgi.p|Morco1|550778	hypothetical protein	gi|326477107|gb|EGE01117.1|	DNA-directed RNA polymerase III polypeptide [Trichophyton equinum CBS 127.97]
gene_12535	2.57792	3.95814	11.1412	10.3798	486.899	1491.48	-1.6151	3.4722e-06	2.6567e-05	jgi.p|Morco1|609358	Serine/threonine-protein kinase	gi|145253605|ref|XP_001398315.1|	protein kinase (Gcn2) [Aspergillus niger CBS 513.88]
gene_12125	3.44436	5.05402	13.654	14.6943	291.139	923.578	-1.6655	3.4749e-06	2.6571e-05	jgi.p|Morco1|374086	Protein kinase-like protein	gi|315042329|ref|XP_003170541.1|	PEK protein kinase [Microsporum gypseum CBS 118893]
gene_9336	115.842	104.731	46.8738	36.4154	2275.38	781.891	1.5411	3.5079e-06	2.6806e-05	jgi.p|Morco1|509775	Defender against death DAD protein	gi|682332588|gb|KFY31055.1|	hypothetical protein V493_01419 [Pseudogymnoascus pannorum VKM F-4281 (FW-2241)]
gene_8507	60.8346	41.9666	22.5493	17.0973	2217.8	642.182	1.7881	3.5293e-06	2.6952e-05	jgi.p|Morco1|525291	FAD-binding domain-containing protein	gi|924126320|emb|CUA67704.1|	Bifunctional solanapyrone synthase [Rhizoctonia solani]
gene_10967	18.7011	18.4178	5.21639	6.52664	580.597	188.15	1.6257	3.5346e-06	2.6975e-05	jgi.p|Morco1|538942	Aldo/keto reductase	gi|1063247236|gb|ODQ69751.1|	hypothetical protein LIPSTDRAFT_107475 [Lipomyces starkeyi NRRL Y-11557]
gene_6841	6.14806	3.76596	1.24228	1.33903	281.378	84.6723	1.7325	3.5394e-06	2.6994e-05	jgi.p|Morco1|506846	transketolase	gi|531863397|gb|EQL00694.1|	transketolase [Ophiocordyceps sinensis CO18]
gene_479	251.246	205.405	87.3186	83.2234	5437.99	1931.5	1.4934	3.5524e-06	2.7076e-05	jgi.p|Morco1|601660	Supernatant protein factor %28SPF%29%2C C-terminal domain-containing protein	gi|627798301|ref|XP_007672498.1|	hypothetical protein BAUCODRAFT_60789 [Baudoinia panamericana UAMH 10762]
gene_684	418.329	234.689	59.3572	58.1254	15914.3	3495.58	2.1867	3.6514e-06	2.7794e-05	jgi.p|Morco1|479469	alpha/beta-Hydrolase	gi|821061559|gb|KKY16990.1|	putative carboxypeptidase s1 [Phaeomoniella chlamydospora]
gene_4627	69.8301	80.5224	235.577	239.618	2807.5	8386.39	-1.5788	3.7232e-06	2.8323e-05	jgi.p|Morco1|544195	expressed protein	gi|824371604|gb|KLJ11621.1|	hypothetical protein EMPG_13209 [Emmonsia parva UAMH 139]
gene_11010	7.88357	9.9751	2.32249	2.73371	235.64	63.2523	1.8974	3.7947e-06	2.8829e-05	jgi.p|Morco1|528082	expressed protein	gi|996584631|gb|KXH29744.1|	hypothetical protein CSIM01_05510 [Colletotrichum simmondsii]
gene_12140	5.08787	6.36145	1.48143	1.39117	137.253	29.4663	2.2197	3.802e-06	2.8867e-05	jgi.p|Morco1|555590	alpha/beta-Hydrolase	gi|748487579|ref|XP_011107992.1|	hypothetical protein H072_2003 [Dactylellina haptotyla CBS 200.50]
gene_10318	17.6565	22.7498	62.6772	67.5552	413.359	1289.12	-1.6409	3.8114e-06	2.8919e-05	jgi.p|Morco1|577291	expressed protein	gi|682336996|gb|KFY33387.1|	hypothetical protein V494_07666 [Pseudogymnoascus pannorum VKM F-4513 (FW-928)]
gene_11153	12.1217	24.0611	53.1649	58.4228	764.308	2292.78	-1.5849	3.85e-06	2.9193e-05	jgi.p|Morco1|539029	expressed protein	gi|667523128|gb|KFA52152.1|	hypothetical protein S40293_00518 [Stachybotrys chartarum IBT 40293]
gene_7058	7.36381	7.81807	25.116	25.8077	1055.81	3164.4	-1.5836	3.8558e-06	2.9218e-05	jgi.p|Morco1|574719	ARM repeat-containing protein	gi|1026904636|gb|OAF56845.1|	hypothetical protein VC83_06938 [Pseudogymnoascus destructans]
gene_11680	11.7235	16.1089	47.9368	44.0731	827.019	2467.11	-1.5768	3.9367e-06	2.9793e-05	jgi.p|Morco1|608828	homoaconitase	gi|1063239861|gb|ODQ62792.1|	hypothetical protein WICANDRAFT_26034 [Wickerhamomyces anomalus NRRL Y-366-8]
gene_724	127.626	138.814	48.1189	44.4432	11127.7	4017.67	1.4697	3.9617e-06	2.9963e-05	jgi.p|Morco1|531582	Root hair defective 3 GTP-binding protein	gi|259510009|sp|B2W244.2|SEY1_PYRTR	RecName: Full=Protein sey1
gene_10341	49.3544	45.3426	16.6277	14.7335	571.57	184.282	1.633	4.0246e-06	3.0419e-05	jgi.p|Morco1|492643	hypothetical protein	gi|996634770|gb|KXH59569.1|	hypothetical protein CSAL01_07419 [Colletotrichum salicis]
gene_1590	118.508	94.562	36.1679	36.6748	4383.28	1600.8	1.4532	4.0397e-06	3.0514e-05	jgi.p|Morco1|532228	expressed protein	gi|915060004|ref|XP_013271776.1|	hypothetical protein Z518_05510 [Rhinocladiella mackenziei CBS 650.93]
gene_3258	156.28	251.105	609.895	602.422	6036.76	17784.7	-1.5588	4.0882e-06	3.086e-05	jgi.p|Morco1|533484	expressed protein	gi|796708825|gb|KJX99952.1|	ran-specific GTPase-activating protein 1 [Zymoseptoria brevis]
gene_13812	5.68263	3.66735	1.25186	1.1319	208.362	57.5075	1.8573	4.1064e-06	3.0959e-05	jgi.p|Morco1|580351	hypothetical protein	gi|936409087|gb|KPM37859.1|	hypothetical protein AK830_g8702 [Neonectria ditissima]
gene_1212	85.8128	159.272	373.011	373.65	2438.41	7143.4	-1.5507	4.1066e-06	3.0959e-05	jgi.p|Morco1|570150	F-actin capping protein%2C beta subunit	gi|391870931|gb|EIT80100.1|	F-actin capping protein, beta subunit [Aspergillus oryzae 3.042]
gene_6208	28.8145	30.8395	9.22838	10.9249	842.995	282.047	1.5796	4.1185e-06	3.103e-05	jgi.p|Morco1|535687	hypothetical protein	-	-
gene_2528	30.6615	45.7579	117.334	128.897	1514.95	4454.78	-1.5561	4.1641e-06	3.1353e-05	jgi.p|Morco1|571186	expressed protein	gi|631378914|ref|XP_007923837.1|	hypothetical protein MYCFIDRAFT_186763 [Pseudocercospora fijiensis CIRAD86]
gene_1266	39.9106	36.918	13.8882	13.504	1614.74	562.625	1.5211	4.2665e-06	3.2088e-05	jgi.p|Morco1|541771	expressed protein	gi|582955987|gb|EWC44223.1|	hypothetical protein DRE_06968 [Drechslerella stenobrocha 248]
gene_13788	9.49485	14.579	34.7287	39.8999	451.222	1391.36	-1.6246	4.2672e-06	3.2088e-05	jgi.p|Morco1|580331	expressed protein	gi|1020444508|gb|KZL79344.1|	hypothetical protein CI238_01277 [Colletotrichum incanum]
gene_1761	19.4871	23.7203	68.3227	69.2213	1106.55	3307.71	-1.5798	4.313e-06	3.2412e-05	jgi.p|Morco1|551498	hypothetical protein	gi|748512208|ref|XP_011123687.1|	hypothetical protein AOL_s00083g206 [Arthrobotrys oligospora ATCC 24927]
gene_8188	532.141	246.12	12.0019	14.8118	8966.96	733.315	3.6121	4.3954e-06	3.301e-05	jgi.p|Morco1|566116	hypothetical protein	gi|1020699005|gb|KZM19843.1|	hypothetical protein ST47_g9320 [Ascochyta rabiei]
gene_1103	4.66309	6.83604	19.3903	21.2185	210.492	668.782	-1.6678	4.4428e-06	3.3345e-05	jgi.p|Morco1|602064	expressed protein	gi|521770414|gb|EPQ62624.1|	hypothetical protein BGT96224_4629 [Blumeria graminis f. sp. tritici 96224]
gene_7258	3.04581	3.00108	0.671556	0.587082	142.967	34.1795	2.0645	4.4472e-06	3.335e-05	jgi.p|Morco1|565559	expressed protein	-	-
gene_3086	4.24008	5.24159	21.7561	23.1489	140.82	556.325	-1.9821	4.4492e-06	3.335e-05	jgi.p|Morco1|502200	orotidine 5'-phosphate decarboxylase	gi|82581287|dbj|BAA75262.2|	orotidine-5'-phosphate decarboxylase [Candida tropicalis]
gene_8582	132.883	83.4887	35.7677	39.029	2324.06	849.337	1.4522	4.4671e-06	3.3463e-05	jgi.p|Morco1|537342	expressed protein	gi|296414928|ref|XP_002837147.1|	hypothetical protein [Tuber melanosporum Mel28]
gene_12084	70.554	38.2712	12.0339	10.5831	1290.92	202.268	2.6741	4.4818e-06	3.3552e-05	jgi.p|Morco1|560738	hypothetical protein	gi|759200014|gb|KIV77435.1|	hypothetical protein PV11_09230 [Exophiala sideris]
gene_9262	137.017	207.169	495.241	524.614	5733.47	16852.1	-1.5554	4.5638e-06	3.4144e-05	jgi.p|Morco1|554576	protein phosphatase	gi|751758413|gb|KIN06587.1|	hypothetical protein OIDMADRAFT_38834 [Oidiodendron maius Zn]
gene_3506	100.297	96.1251	286.439	301.853	3560.9	10704.4	-1.5879	4.6129e-06	3.449e-05	jgi.p|Morco1|483725	Cytochrome P450	gi|1059638047|gb|ODH50415.1|	hypothetical protein GX48_03530 [Paracoccidioides brasiliensis]
gene_4287	34.5756	102.938	224.465	274.77	2408.89	9158.01	-1.9267	4.6221e-06	3.4537e-05	jgi.p|Morco1|503808	adenylate kinase	gi|121703095|ref|XP_001269812.1|	adenylate kinase 2 [Aspergillus clavatus NRRL 1]
gene_7334	6.35021	6.36419	23.3138	19.4785	178.076	590.137	-1.7286	4.6341e-06	3.4604e-05	jgi.p|Morco1|488807	hypothetical protein	gi|1046782363|gb|OCK90131.1|	mitochondrial distribution and morphology protein 10 [Cenococcum geophilum 1.58]
gene_1269	101.984	75.9848	33.935	32.8818	2065.53	730.41	1.4997	4.6597e-06	3.4774e-05	jgi.p|Morco1|531984	Got1-domain containing protein	gi|802102460|gb|KKA28921.1|	hypothetical protein TD95_002481 [Thielaviopsis punctulata]
gene_8465	2.5511	2.25325	0.0503455	0.255557	41.959	3.34057	3.6508	4.6673e-06	3.4803e-05	jgi.p|Morco1|591611	hypothetical protein	-	-
gene_142	14.3886	24.9542	62.202	62.8078	1523.76	4425.52	-1.5382	4.6695e-06	3.4803e-05	jgi.p|Morco1|531147	N-terminal acetyltransferase A%2C auxiliary subunit	gi|636598065|ref|XP_008030371.1|	hypothetical protein SETTUDRAFT_156902 [Setosphaeria turcica Et28A]
gene_6910	131.988	112.897	48.9545	44.8887	3973.1	1413.3	1.4912	4.7024e-06	3.5026e-05	jgi.p|Morco1|605893	DUF1692-domain containing protein	gi|1063252200|gb|ODQ74636.1|	hypothetical protein LIPSTDRAFT_259322 [Lipomyces starkeyi NRRL Y-11557]
gene_2813	44.425	24.3882	6.97244	7.43243	514.024	111.554	2.2041	4.7283e-06	3.5174e-05	jgi.p|Morco1|533140	Zinc beta-ribbon	gi|1046788281|gb|OCK96015.1|	hypothetical protein K441DRAFT_633905 [Cenococcum geophilum 1.58]
gene_423	23.0525	39.8965	90.6159	101.891	1214.57	3577.48	-1.5585	4.7386e-06	3.5229e-05	jgi.p|Morco1|478880	MFS general substrate transporter	gi|615446924|ref|XP_007593522.1|	major facilitator superfamily transporter [Colletotrichum fioriniae PJ7]
gene_3934	3.82254	2.11934	0.547527	0.481742	70.6703	10.3439	2.7723	4.8071e-06	3.5716e-05	jgi.p|Morco1|534009	expressed protein	-	-
gene_3861	436.516	916.119	2098.7	2140.55	6852.23	19469.8	-1.5066	4.8361e-06	3.5908e-05	jgi.p|Morco1|572251	hypothetical protein	gi|1029184305|gb|OAL48875.1|	hypothetical protein IQ07DRAFT_89389 [Pyrenochaeta sp. DS3sAY3a]
gene_4816	8.82333	15.6611	42.5768	35.1841	390.684	1186.11	-1.6022	4.8673e-06	3.6117e-05	jgi.p|Morco1|604622	hypothetical protein	gi|391864206|gb|EIT73503.1|	hypothetical protein Ao3042_10272 [Aspergillus oryzae 3.042]
gene_3396	76.7493	102.021	29.7617	27.549	3876.12	1233.07	1.6524	4.9514e-06	3.6708e-05	jgi.p|Morco1|533592	hypothetical protein	gi|452847890|gb|EME49822.1|	hypothetical protein DOTSEDRAFT_164552 [Dothistroma septosporum NZE10]
gene_6425	73.6715	58.679	16.0523	16.3638	2624.35	914.716	1.5206	4.9532e-06	3.6708e-05	jgi.p|Morco1|506514	hypothetical protein	gi|751350983|gb|KIL88705.1|	hypothetical protein FAVG1_07953 [Fusarium avenaceum]
gene_1568	3.21461	1.80628	0.351358	0.267527	49.6478	4.76375	3.3816	5.0002e-06	3.701e-05	jgi.p|Morco1|570430	expressed protein	-	-
gene_5392	70.2444	74.07	29.4701	25.3001	1612.1	553.015	1.5436	4.9985e-06	3.701e-05	jgi.p|Morco1|112039	expressed protein	gi|169622320|ref|XP_001804569.1|	hypothetical protein SNOG_14382 [Parastagonospora nodorum SN15]
gene_9493	72.5765	195.862	373.849	406.406	3153.58	9296.09	-1.5596	5.0197e-06	3.7131e-05	jgi.p|Morco1|537952	Class I glutamine amidotransferase-like protein	gi|751686465|gb|KIM36478.1|	hypothetical protein M413DRAFT_78180 [Hebeloma cylindrosporum h7]
gene_10334	6.38569	6.97076	22.5918	21.4828	450.039	1371.62	-1.6078	5.0804e-06	3.7533e-05	jgi.p|Morco1|567285	hypothetical protein	gi|682342100|gb|KFY36453.1|	hypothetical protein V495_07881 [Pseudogymnoascus pannorum VKM F-4514 (FW-929)]
gene_12892	1.31311	4.06071	10.2831	10.2961	69.0221	251.027	-1.8627	5.1586e-06	3.8087e-05	jgi.p|Morco1|417274	S-adenosyl-L-methionine-dependent methyltransferase	gi|1046804418|gb|OCL10247.1|	S-adenosylmethionine-dependentmethyltransferase [Glonium stellatum]
gene_967	25.5313	30.3437	84.3657	85.0729	872.976	2627.79	-1.5898	5.168e-06	3.8132e-05	jgi.p|Morco1|601974	poly depolymerase	gi|914754305|gb|KOC08470.1|	ferulic acid esterase (FaeA) [Aspergillus flavus AF70]
gene_1238	395.163	283.338	120.621	117.167	10418.8	3899.28	1.4179	5.1845e-06	3.8231e-05	jgi.p|Morco1|561956	hypothetical protein	-	-
gene_9894	76.8944	53.162	19.2575	24.2282	480.747	156.503	1.6191	5.2483e-06	3.8653e-05	jgi.p|Morco1|576957	Pkr1-domain containing protein	gi|261195148|ref|XP_002623978.1|	conserved hypothetical protein [Blastomyces gilchristii SLH14081]
gene_2852	21.437	21.2296	67.9984	63.8801	1101.31	3304.09	-1.585	5.2462e-06	3.8653e-05	jgi.p|Morco1|426917	expressed protein	gi|924887777|gb|KOS43784.1|	hypothetical protein ACN38_g5289 [Penicillium nordicum]
gene_2057	8.32816	18.3138	36.693	42.5757	585.832	1746.51	-1.5759	5.2836e-06	3.8888e-05	jgi.p|Morco1|500875	NagB/RpiA/CoA transferase-like protein	gi|953381667|ref|XP_014535102.1|	Translation regulator GCD7 [Penicillium digitatum Pd1]
gene_2468	18.725	25.401	62.5905	67.3401	530.157	1624.7	-1.6157	5.3069e-06	3.9035e-05	jgi.p|Morco1|481944	UPF0187-domain containing protein	gi|1046785392|gb|OCK93139.1|	UPF0187-domain-containing protein [Cenococcum geophilum 1.58]
gene_4079	2.12662	1.5334	6.90755	8.35212	61.8542	239.574	-1.9535	5.3419e-06	3.9268e-05	jgi.p|Morco1|534107	Aldolase	gi|1046799308|gb|OCL06013.1|	aldolase [Glonium stellatum]
gene_6349	50.7631	62.1253	173.229	170.744	4786.73	13973.4	-1.5456	5.3853e-06	3.9563e-05	jgi.p|Morco1|553489	Cysteine proteinase	gi|734685106|ref|XP_010762782.1|	hypothetical protein PADG_07558 [Paracoccidioides brasiliensis Pb18]
gene_11168	3.55863	3.06977	12.0379	11.3071	304.129	943.179	-1.6328	5.4071e-06	3.9698e-05	jgi.p|Morco1|608505	P-loop containing nucleoside triphosphate hydrolase protein	gi|700465323|gb|KGO54138.1|	DNA helicase, UvrD-like, C-terminal [Penicillium expansum]
gene_6776	152.065	124.927	62.3049	46.4923	8923.03	3218.65	1.4711	5.4951e-06	4.0319e-05	jgi.p|Morco1|535994	P-loop containing nucleoside triphosphate hydrolase protein	gi|910294832|gb|KNG86463.1|	putative AAA family ATPase [Aspergillus nomius NRRL 13137]
gene_4559	9.15394	7.67966	24.8296	26.5945	535.506	1659.84	-1.6321	5.5876e-06	4.0973e-05	jgi.p|Morco1|484872	Dbl homology (DH) domain-containing protein	gi|682345541|gb|KFY38928.1|	hypothetical protein V495_06289 [Pseudogymnoascus pannorum VKM F-4514 (FW-929)]
gene_8400	50.0487	38.4735	18.0263	16.6242	1972.34	695.139	1.5045	5.6664e-06	4.1524e-05	jgi.p|Morco1|525161	hypothetical protein	gi|628241621|ref|XP_007723698.1|	hypothetical protein A1O1_04617 [Capronia coronata CBS 617.96]
gene_7468	0.421962	1.15208	3.27889	3.50313	45.6376	181.408	-1.9909	5.6881e-06	4.1658e-05	jgi.p|Morco1|536494	alpha/beta-Hydrolase	gi|748560337|dbj|GAM33735.1|	hypothetical protein TCE0_013f00856 [Talaromyces cellulolyticus]
gene_12297	9.37206	18.9581	41.948	42.4821	497.367	1489.25	-1.5822	5.7183e-06	4.1853e-05	jgi.p|Morco1|539841	NagB/RpiA/CoA transferase-like protein	gi|918732373|gb|KOG98343.1|	GCN3-like protein [Saccharomyces eubayanus]
gene_9079	169.244	124.206	47.5659	42.1881	2498.97	945.027	1.4029	5.7583e-06	4.2119e-05	jgi.p|Morco1|576340	expressed protein	gi|751759776|gb|KIN07949.1|	hypothetical protein OIDMADRAFT_140441 [Oidiodendron maius Zn]
gene_11186	1.805	2.13046	8.27207	6.73038	88.1516	311.265	-1.8201	5.8194e-06	4.254e-05	jgi.p|Morco1|335641	Cupredoxin	gi|648167846|gb|KDR81499.1|	hypothetical protein GALMADRAFT_276281 [Galerina marginata CBS 339.88]
gene_14106	193.748	261.782	779.966	704.601	1887.05	5401.99	-1.5174	5.8615e-06	4.2821e-05	jgi.p|Morco1|580735	hypothetical protein	-	-
gene_3343	11.3307	24.0032	55.2308	57.9828	565.825	1648.4	-1.5426	5.9571e-06	4.3492e-05	jgi.p|Morco1|533561	Mitochondrial carrier	gi|640921584|gb|KDN65924.1|	hypothetical protein CSUB01_02616 [Colletotrichum sublineola]
gene_519	1.6095	1.80999	5.76204	6.73395	67.7788	256.848	-1.922	5.9756e-06	4.36e-05	jgi.p|Morco1|531429	hypothetical protein	gi|636747697|ref|XP_008076022.1|	C2H2 and C2HC zinc finger [Glarea lozoyensis ATCC 20868]
gene_4438	11.8854	10.5912	3.05855	2.80066	164.833	41.5217	1.9891	6.0983e-06	4.4441e-05	jgi.p|Morco1|604357	expressed protein	-	-
gene_2095	103.258	161.167	400.906	391.534	4068.62	11690.9	-1.5228	6.1328e-06	4.4664e-05	jgi.p|Morco1|570841	Pkinase-domain containing protein	gi|629635408|ref|XP_007786350.1|	Protein kinase gsk3 [Endocarpon pusillum Z07020]
gene_9655	13.4718	20.8941	53.7165	52.9236	445.121	1337.63	-1.5874	6.1491e-06	4.4755e-05	jgi.p|Morco1|538039	Phosphoglycerate mutase-like protein	gi|915703633|ref|XP_013347428.1|	hypothetical protein AUEXF2481DRAFT_36105 [Aureobasidium subglaciale EXF-2481]
gene_12558	80.8768	100.211	307.121	260.304	3515.14	10098.2	-1.5224	6.1554e-06	4.4773e-05	jgi.p|Morco1|540015	Acyl-CoA dehydrogenase NM domain-like protein	gi|631243230|ref|XP_007916537.1|	putative acyl- dehydrogenase family member 11 protein [Phaeoacremonium minimum UCRPA7]
gene_11860	13.6898	9.56565	4.55427	3.90777	533.123	173.435	1.6201	6.1871e-06	4.4949e-05	jgi.p|Morco1|539517	RNI-like protein	gi|667836733|ref|XP_007782535.1|	hypothetical protein W97_06471 [Coniosporium apollinis CBS 100218]
gene_11566	2.77771	3.57766	11.2662	11.1386	230.103	711.751	-1.6291	6.1848e-06	4.4949e-05	jgi.p|Morco1|528681	expressed protein	gi|296418816|ref|XP_002839021.1|	hypothetical protein [Tuber melanosporum Mel28]
gene_10406	8.23073	7.28368	26.8459	23.8072	407.857	1248.43	-1.614	6.2046e-06	4.5048e-05	jgi.p|Morco1|608064	expressed protein	gi|831347988|ref|XP_012743840.1|	hypothetical protein GMDG_05412 [Pseudogymnoascus destructans 20631-21]
gene_5167	2.97696	2.02793	8.4793	7.38632	203.298	671.079	-1.7229	6.2261e-06	4.5177e-05	jgi.p|Morco1|558280	hypothetical protein	gi|1032431287|gb|OAP59698.1|	hypothetical protein AYL99_06996 [Fonsecaea erecta]
gene_10519	2.91955	7.33942	17.2138	17.0143	173.437	545.47	-1.6531	6.2344e-06	4.5209e-05	jgi.p|Morco1|511072	Galactose mutarotase-like protein	gi|682381709|gb|KFY64641.1|	hypothetical protein V496_03129 [Pseudogymnoascus pannorum VKM F-4515 (FW-2607)]
gene_9507	278.791	124.86	12.912	12.5513	16832.8	1203.61	3.8058	6.2719e-06	4.5425e-05	jgi.p|Morco1|576673	hypothetical protein	gi|748519152|ref|XP_011114994.1|	hypothetical protein H072_9427 [Dactylellina haptotyla CBS 200.50]
gene_12952	22.0792	20.508	65.9379	70.5669	1307.32	3837.94	-1.5537	6.4342e-06	4.6572e-05	jgi.p|Morco1|540267	expressed protein	gi|915117479|ref|XP_013289670.1|	hypothetical protein Z517_01255 [Fonsecaea pedrosoi CBS 271.37]
gene_9535	391.342	363.988	130.853	143.703	8924.11	3308.68	1.4315	6.4765e-06	4.6849e-05	jgi.p|Morco1|576693	S-adenosyl-L-methionine-dependent methyltransferase	gi|391868351|gb|EIT77569.1|	hypothetical protein Ao3042_06361 [Aspergillus oryzae 3.042]
gene_1904	118.304	106.329	37.669	32.4071	3507.4	1327.31	1.4019	6.4997e-06	4.6988e-05	jgi.p|Morco1|532448	HAD-like protein	gi|662506282|gb|KEQ63893.1|	HAD-like protein [Aureobasidium melanogenum CBS 110374]
gene_1610	198.075	262.453	80.6381	76.0581	2184.08	723.298	1.5944	6.5589e-06	4.7358e-05	jgi.p|Morco1|542031	hypothetical protein	gi|751749702|gb|KIM97885.1|	hypothetical protein OIDMADRAFT_31804 [Oidiodendron maius Zn]
gene_3373	18.5892	20.2491	57.7675	61.6046	1408.88	4131.04	-1.552	6.621e-06	4.7777e-05	jgi.p|Morco1|552247	hypothetical protein	gi|719933340|gb|EEH21050.2|	hypothetical protein PABG_03281 [Paracoccidioides brasiliensis Pb03]
gene_13967	0.965829	1.6734	5.31234	6.34819	42.7204	173.136	-2.0189	6.7243e-06	4.8485e-05	jgi.p|Morco1|550527	hypothetical protein	-	-
gene_6545	1.33035	1.25045	7.23633	6.84665	23.0921	115.041	-2.3167	6.7272e-06	4.8485e-05	jgi.p|Morco1|535942	hypothetical protein	gi|682336943|gb|KFY33349.1|	hypothetical protein V494_07693 [Pseudogymnoascus pannorum VKM F-4513 (FW-928)]
gene_9087	10.6233	12.5143	39.5526	35.2993	1417.56	4069.66	-1.5215	6.8524e-06	4.9357e-05	jgi.p|Morco1|607255	P-loop containing nucleoside triphosphate hydrolase protein	gi|315048871|ref|XP_003173810.1|	helicase [Microsporum gypseum CBS 118893]
gene_457	41.2999	71.8613	218.193	152.849	1355.7	3923.87	-1.5332	6.8662e-06	4.9426e-05	jgi.p|Morco1|479767	Phytanoyl-CoA dioxygenase	gi|748484204|ref|XP_011107318.1|	hypothetical protein H072_1326 [Dactylellina haptotyla CBS 200.50]
gene_261	20.9016	28.2134	81.0323	75.1798	1794.1	5108.09	-1.5095	7.078e-06	5.092e-05	jgi.p|Morco1|601499	expressed protein	gi|358372650|dbj|GAA89252.1|	similar to An16g07350 [Aspergillus kawachii IFO 4308]
gene_5835	45.5097	32.525	17.9808	14.6657	1447.42	501.92	1.528	7.2449e-06	5.2088e-05	jgi.p|Morco1|140547	PAPA-1-domain containing protein	gi|361126184|gb|EHK98196.1|	hypothetical protein M7I_5960 [Glarea lozoyensis 74030]
gene_488	24.6218	13.0295	68.8547	59.6869	506.228	1534.05	-1.5995	7.2944e-06	5.2412e-05	jgi.p|Morco1|561488	FAS1 domain-containing protein	gi|949393026|dbj|GAP84077.1|	putative beta-ig-h3 fasciclin [Rosellinia necatrix]
gene_13859	0.814501	1.7499	5.86702	8.15928	14.3663	86.5859	-2.5914	7.3874e-06	5.3015e-05	jgi.p|Morco1|462384	Protein kinase-like protein	gi|700461729|gb|KGO50864.1|	Tetratricopeptide-like helical [Penicillium expansum]
gene_2958	95.0713	502.61	990.043	926.503	13989.8	43089.6	-1.623	7.402e-06	5.3088e-05	jgi.p|Morco1|533253	Pyruvate kinase	gi|1027166251|gb|OAG26618.1|	pyruvate kinase [Alternaria alternata]
gene_6982	319.43	154.068	23.6503	26.1036	6357.02	727.407	3.1275	7.4072e-06	5.3093e-05	jgi.p|Morco1|536148	expressed protein	gi|759313090|gb|KIW89447.1|	hypothetical protein Z519_09603 [Cladophialophora bantiana CBS 173.52]
gene_1475	324.383	268.279	120.507	103.087	7008.57	2599.54	1.4309	7.456e-06	5.3411e-05	jgi.p|Morco1|262764	hypothetical protein	gi|682388703|gb|KFY69907.1|	hypothetical protein V499_09631 [Pseudogymnoascus pannorum VKM F-103]
gene_4744	10.7866	11.3458	3.19309	3.44426	245.012	70.1433	1.8045	7.4738e-06	5.3506e-05	jgi.p|Morco1|534614	Ankyrin	gi|1040499606|gb|OBT41460.1|	hypothetical protein VE00_08092 [Pseudogymnoascus sp. WSF 3629]
gene_580	153.907	112.085	54.6151	55.0438	8221.67	3011.51	1.4489	7.5382e-06	5.3934e-05	jgi.p|Morco1|541293	SPX-domain containing protein	gi|821063410|gb|KKY18725.1|	putative spx domain protein [Diplodia seriata]
gene_10101	0.445024	0.999563	2.69462	3.37392	36.245	165.875	-2.1942	7.5457e-06	5.3954e-05	jgi.p|Morco1|510491	General substrate transporter	gi|646308626|gb|KDQ29770.1|	hypothetical protein PLEOSDRAFT_1103783 [Pleurotus ostreatus PC15]
gene_6748	46.209	36.7096	124.771	136.902	656.392	1965.41	-1.5822	7.6774e-06	5.4863e-05	jgi.p|Morco1|535977	expressed protein	-	-
gene_12782	8.01235	10.6572	32.3554	30.1216	494.76	1438.96	-1.5402	7.6921e-06	5.4904e-05	jgi.p|Morco1|579284	expressed protein	-	-
gene_10089	4.88554	4.70788	17.2271	16.6147	132.546	438.657	-1.7266	7.6924e-06	5.4904e-05	jgi.p|Morco1|297334	RNA-binding domain-containing protein	gi|1040564542|gb|OBT99958.1|	hypothetical protein VE01_01968 [Pseudogymnoascus verrucosus]
gene_4697	13.9005	18.23	52.0938	45.3844	1320.26	3802.92	-1.5263	7.7667e-06	5.54e-05	jgi.p|Morco1|552782	Cysteine proteinase	gi|261190146|ref|XP_002621483.1|	ubiquitin C-terminal hydrolase [Blastomyces gilchristii SLH14081]
gene_12931	43.9384	56.4217	17.8443	16.1962	4363.03	1568.91	1.4756	7.8249e-06	5.5748e-05	jgi.p|Morco1|549879	glycoside hydrolase family 2 protein	gi|682290198|gb|KFY07073.1|	hypothetical protein V492_07471 [Pseudogymnoascus pannorum VKM F-4246]
gene_3217	26.1471	39.7647	96.3536	101.661	2736.61	7772.28	-1.5059	7.8362e-06	5.5795e-05	jgi.p|Morco1|543200	ARM repeat-containing protein	gi|909990135|gb|KNG47639.1|	importin beta-3 [Stemphylium lycopersici]
gene_13219	50.6088	45.1353	18.0662	17.3415	855.422	294.372	1.539	7.8628e-06	5.5951e-05	jgi.p|Morco1|579688	expressed protein	gi|952549844|dbj|GAQ07812.1|	survival motor neuron-like protein 1 [Aspergillus lentulus]
gene_1535	3.21798	1.41136	7.66021	7.7939	118.15	415.711	-1.815	7.9224e-06	5.6341e-05	jgi.p|Morco1|516758	putative extracellular dihydrogeodin oxidase/laccase	gi|597584005|ref|XP_007295059.1|	multicopper oxidase [Marssonina brunnea f. sp. 'multigermtubi' MB_m1]
gene_6012	1.91045	2.34084	8.53607	8.28914	71.1607	255.762	-1.8457	7.9492e-06	5.6498e-05	jgi.p|Morco1|564943	Cytochrome P450	gi|682261076|gb|KFX88634.1|	hypothetical protein V490_07485 [Pseudogymnoascus pannorum VKM F-3557]
gene_499	20.1261	25.6575	72.2824	67.7751	670.216	1962.95	-1.5503	8.104e-06	5.7563e-05	jgi.p|Morco1|531410	3%2C4-Dihydroxy-2-butanone 4-phosphate synthase	gi|759202838|gb|KIV80258.1|	3,4-dihydroxy-2-butanone-4-phosphate synthase [Exophiala sideris]
gene_11234	73.873	58.3829	27.4887	23.9112	2798.56	1021.81	1.4536	8.2481e-06	5.8551e-05	jgi.p|Morco1|336546	expressed protein	gi|759264474|gb|KIW40997.1|	hypothetical protein, variant [Exophiala oligosperma]
gene_9065	19.8035	14.9765	5.84845	6.25324	734.192	256.674	1.5162	8.378e-06	5.9437e-05	jgi.p|Morco1|255285	GPI2-domain containing protein	gi|1060923221|gb|ODM18521.1|	hypothetical protein SI65_06393 [Aspergillus cristatus]
gene_11686	23.8818	33.2349	74.4213	83.3318	1331.09	3891.83	-1.5478	8.4857e-06	6.0165e-05	jgi.p|Morco1|358729	MFS transporter	gi|242792967|ref|XP_002482066.1|	MFS allantoate transporter, putative [Talaromyces stipitatus ATCC 10500]
gene_9339	33.2861	40.4566	14.4896	12.6823	1801.73	642.888	1.4867	8.5226e-06	6.0391e-05	jgi.p|Morco1|607438	expressed protein	gi|1018269133|gb|KZF21233.1|	hypothetical protein L228DRAFT_240103 [Xylona heveae TC161]
gene_1517	1.07306	1.02171	6.75728	6.58523	85.2345	443.986	-2.381	8.5339e-06	6.0434e-05	jgi.p|Morco1|263761	expressed protein	-	-
gene_12006	9.55765	13.6812	41.5722	33.8333	513.644	1482.32	-1.529	8.7184e-06	6.1704e-05	jgi.p|Morco1|555540	Cysteine proteinase	gi|628240442|ref|XP_007717841.1|	hypothetical protein COCCADRAFT_41525 [Bipolaris zeicola 26-R-13]
gene_3650	39.0482	48.8402	146.226	128.036	2190.88	6181.15	-1.4964	8.7298e-06	6.1747e-05	jgi.p|Morco1|502998	Citrate synthase	gi|380496069|emb|CCF31911.1|	2-methylcitrate synthase [Colletotrichum higginsianum]
gene_5028	76.4762	60.0869	246.347	216.292	4432.62	12859.4	-1.5366	8.8143e-06	6.227e-05	jgi.p|Morco1|558220	copper amine oxidase	gi|1023255803|gb|KZT51209.1|	amine oxidase [Calocera cornea HHB12733]
gene_2157	4.12673	7.38833	15.9813	19.2314	308.436	925.917	-1.5859	8.8092e-06	6.227e-05	jgi.p|Morco1|570890	expressed protein	gi|629637400|ref|XP_007787346.1|	hypothetical protein EPUS_00126 [Endocarpon pusillum Z07020]
gene_11807	13.2139	11.9812	44.2344	39.7987	557.393	1626.78	-1.5453	8.8837e-06	6.2723e-05	jgi.p|Morco1|608904	MFS general substrate transporter	gi|1028893512|gb|OAK95780.1|	MFS general substrate transporter [Stagonospora sp. SRC1lsM3a]
gene_3337	9.67673	13.5593	31.9833	35.9253	735.77	2150.56	-1.5474	8.9132e-06	6.2894e-05	jgi.p|Morco1|552229	hypothetical protein	gi|953469791|ref|XP_014578370.1|	binuclear zinc transcription factor, partial [Metarhizium majus ARSEF 297]
gene_6940	25.0549	25.0292	9.31986	9.7906	1432.12	508.744	1.4931	8.9348e-06	6.3009e-05	jgi.p|Morco1|536118	zf-UBP-domain containing protein	gi|326473980|gb|EGD97989.1|	RING and UBP finger domain-containing protein [Trichophyton tonsurans CBS 112818]
gene_2589	5.96942	11.3633	28.5201	25.8043	714.815	2021.48	-1.4998	9.0374e-06	6.3694e-05	jgi.p|Morco1|407263	expressed protein	gi|472243343|gb|EMR88000.1|	putative cytokinesis regulator protein [Botrytis cinerea BcDW1]
gene_2666	24.3414	33.6866	82.9585	100.649	2105.81	7243.57	-1.7823	9.1057e-06	6.4137e-05	jgi.p|Morco1|482605	ARM repeat-containing protein	gi|682363156|gb|KFY50391.1|	hypothetical protein V496_09377 [Pseudogymnoascus pannorum VKM F-4515 (FW-2607)]
gene_4202	30.2206	48.6334	118.614	118.157	1724.45	4858.75	-1.4944	9.1657e-06	6.4521e-05	jgi.p|Morco1|563849	T-complex protein 1	gi|759243496|gb|KIW20436.1|	T-complex protein 1 subunit delta [Exophiala spinifera]
gene_3629	63.6515	38.949	19.1576	17.7339	1321.76	390.23	1.7601	9.1898e-06	6.463e-05	jgi.p|Morco1|557649	Pkinase-domain containing protein	gi|914759987|gb|KOC13805.1|	serine/threonine-protein [Aspergillus flavus AF70]
gene_7797	0.117644	0.221155	1.51489	1.82961	5.82141	53.4009	-3.1974	9.1922e-06	6.463e-05	jgi.p|Morco1|524357	SET domain-containing protein	gi|835898224|gb|KLU89744.1|	hypothetical protein MAPG_08713 [Magnaporthiopsis poae ATCC 64411]
gene_4682	0.286334	1.46694	6.08325	8.18143	41.0423	383.819	-3.2252	9.2247e-06	6.482e-05	jgi.p|Morco1|604519	MFS general substrate transporter	gi|913864490|emb|CRK23906.1|	hypothetical protein BN1723_003054 [Verticillium longisporum]
gene_152	38.9231	48.972	117.785	134.007	2136.34	6146.6	-1.5246	9.2366e-06	6.4865e-05	jgi.p|Morco1|498201	T-complex protein 1	gi|682264914|gb|KFX91038.1|	hypothetical protein V490_06115 [Pseudogymnoascus pannorum VKM F-3557]
gene_6894	46.5287	66.3934	164.027	168.14	2525.5	7149.93	-1.5014	9.3375e-06	6.5535e-05	jgi.p|Morco1|523444	Mannose-6-phosphate isomerase	gi|631371278|ref|XP_007920019.1|	hypothetical protein MYCFIDRAFT_48216 [Pseudocercospora fijiensis CIRAD86]
gene_10365	2.03439	1.93982	7.67328	7.39845	86.2671	299.333	-1.7949	9.4115e-06	6.6015e-05	jgi.p|Morco1|538544	2-dehydropantoate 2-reductase	gi|259482403|tpe|CBF76854.1|	TPA: 2-dehydropantoate 2-reductase, putative (AFU_orthologue; AFUA_3G06390) [Aspergillus nidulans FGSC A4]
gene_408	192.07	358.733	754.679	773.111	7363.69	20698.2	-1.491	9.457e-06	6.6294e-05	jgi.p|Morco1|478758	Pkinase-domain containing protein	gi|902275508|emb|CRL21309.1|	MAP kinase, conserved site [Penicillium camemberti]
gene_12306	43.0595	63.3206	163.485	154.361	1509.78	4273.12	-1.501	9.5344e-06	6.6797e-05	jgi.p|Morco1|539847	SAICAR synthase-like protein	gi|928531614|ref|XP_014084604.1|	hypothetical protein COCC4DRAFT_77415 [Bipolaris maydis ATCC 48331]
gene_9348	97.9257	115.429	40.0323	32.48	2905.72	1083.85	1.4227	9.6573e-06	6.7578e-05	jgi.p|Morco1|554629	Protein serine/threonine phosphatase 2C	gi|628073587|ref|XP_007701447.1|	hypothetical protein COCSADRAFT_339206 [Bipolaris sorokiniana ND90Pr]
gene_5292	7.47735	10.2376	28.8363	27.8486	471.388	1367.11	-1.5361	9.6545e-06	6.7578e-05	jgi.p|Morco1|505105	hypothetical protein	gi|1040540033|gb|OBT76516.1|	hypothetical protein VF21_05400 [Pseudogymnoascus sp. 05NY08]
gene_4187	6.30341	8.73132	21.5075	24.5566	227.199	703.154	-1.6299	9.7424e-06	6.8133e-05	jgi.p|Morco1|552571	N-terminal nucleophile aminohydrolases (Ntn hydrolases)	gi|238496127|ref|XP_002379299.1|	asparaginase family protein [Aspergillus flavus NRRL3357]
gene_9720	121.594	85.8252	40.494	38.1767	4109.38	1550.67	1.406	9.8129e-06	6.8585e-05	jgi.p|Morco1|538081	expressed protein	gi|239610587|gb|EEQ87574.1|	conserved hypothetical protein [Blastomyces dermatitidis ER-3]
gene_1420	34.5942	69.0173	2.12626	1.92065	2781.47	94.9022	4.8733	9.8391e-06	6.8728e-05	jgi.p|Morco1|532099	FAD/NAD(P)-binding domain-containing protein	gi|751751808|gb|KIM99988.1|	hypothetical protein OIDMADRAFT_126009 [Oidiodendron maius Zn]
gene_11242	34.791	23.0621	11.4494	9.88843	1520.87	561.53	1.4375	9.8706e-06	6.8907e-05	jgi.p|Morco1|493731	CorA-domain containing protein	gi|928519102|ref|XP_014078348.1|	hypothetical protein COCC4DRAFT_198178 [Bipolaris maydis ATCC 48331]
gene_3753	6.45896	12.0126	28.0806	30.9414	193.608	594.901	-1.6195	1.0012e-05	6.9854e-05	jgi.p|Morco1|572160	hypothetical protein	gi|521774545|gb|EPQ65722.1|	hypothetical protein BGT96224_2349 [Blumeria graminis f. sp. tritici 96224]
gene_3909	24.8986	62.4128	125.418	130.033	3536.35	9689.7	-1.4542	1.0093e-05	7.0375e-05	jgi.p|Morco1|604010	Pkinase-domain containing protein	gi|189206003|ref|XP_001939336.1|	nitrogen permease reactivator protein [Pyrenophora tritici-repentis Pt-1C-BFP]
gene_3014	0.851474	0.642213	3.3947	3.21767	40.6424	167.049	-2.0392	1.0101e-05	7.0387e-05	jgi.p|Morco1|433526	expressed protein	gi|517321149|emb|CCT71678.1|	uncharacterized protein FFUJ_08226 [Fusarium fujikuroi IMI 58289]
gene_13554	14.8239	23.9542	61.2099	66.1391	154.072	486.681	-1.6594	1.0123e-05	7.0504e-05	jgi.p|Morco1|496908	4ank: A designed ankyrin repeat protein with four identical consensus repeats	gi|1002208771|gb|KXT04232.1|	hypothetical protein AC579_8342 [Pseudocercospora musae]
gene_6447	18.6107	17.9722	71.0556	62.7171	762.985	2358.31	-1.628	1.0179e-05	7.0852e-05	jgi.p|Morco1|535870	Pyridoxal phosphate-dependent enzyme%2C beta subunit	gi|816191003|emb|CRG87478.1|	cysteine synthase A [Talaromyces islandicus]
gene_6421	43.2771	39.356	15.3608	15.7829	1763.61	644.111	1.4531	1.0333e-05	7.1881e-05	jgi.p|Morco1|506511	expressed protein	gi|1035642436|gb|OAX84067.1|	hypothetical protein ACJ72_01571 [Emmonsia sp. CAC-2015a]
gene_4184	105.659	195.009	477.937	416.859	6777.3	18592.8	-1.456	1.0452e-05	7.2666e-05	jgi.p|Morco1|66149	Pkinase-domain containing protein	gi|662507547|gb|KEQ65155.1|	Pkinase-domain-containing protein [Aureobasidium melanogenum CBS 110374]
gene_8344	129.941	144.38	366.404	434.539	3092.84	8807.97	-1.5099	1.0496e-05	7.293e-05	jgi.p|Morco1|525080	Glutathione S-transferase%2C C-terminal-like protein	gi|1023274218|gb|KZT69089.1|	glutathione S-transferase [Daedalea quercina L-15889]
gene_7127	20.5049	9.55005	1.4432	1.2066	306.032	29.5562	3.3721	1.0527e-05	7.3097e-05	jgi.p|Morco1|178824	DUF567-domain containing protein	gi|796711622|gb|KJY02157.1|	protein of unknown function DUF567 [Zymoseptoria brevis]
gene_13334	184.811	211.949	82.8606	71.8028	2201.42	793.086	1.4729	1.0537e-05	7.3127e-05	jgi.p|Morco1|473361	hypothetical protein	gi|636578111|ref|XP_008020394.1|	hypothetical protein SETTUDRAFT_85333 [Setosphaeria turcica Et28A]
gene_1400	48.0227	49.3583	142.075	147.698	3127.67	8885.11	-1.5063	1.056e-05	7.3243e-05	jgi.p|Morco1|259908	Acyl-CoA dehydrogenase/oxidase C-terminal	gi|1040566300|gb|OBU01713.1|	hypothetical protein VE01_00620 [Pseudogymnoascus verrucosus]
gene_3893	5.13051	6.85705	20.2911	21.4066	100.642	337.701	-1.7465	1.0625e-05	7.3649e-05	jgi.p|Morco1|519894	novel protein	gi|673031502|ref|XP_008869712.1|	polyubiquitin [Aphanomyces invadans]
gene_3416	55.1172	49.1236	171.122	167.365	1880.74	5286.65	-1.4911	1.0678e-05	7.3973e-05	jgi.p|Morco1|519300	expressed protein	gi|821500396|gb|KKZ57984.1|	protein phosphatase [Emmonsia crescens UAMH 3008]
gene_11270	20.5495	19.8553	59.9434	62.619	1096.98	3158.18	-1.5256	1.0708e-05	7.4094e-05	jgi.p|Morco1|337711	putative DEAD-box RNA helicase Dhh1/Vad1	gi|115403005|ref|XP_001217579.1|	hypothetical protein ATEG_08993 [Aspergillus terreus NIH2624]
gene_4434	14.6249	9.19389	4.66709	3.89877	389.033	126.003	1.6264	1.081e-05	7.4757e-05	jgi.p|Morco1|534376	expressed protein	-	-
gene_1046	70.712	67.7678	25.623	26.2802	1621.99	591.137	1.4562	1.0856e-05	7.4986e-05	jgi.p|Morco1|480360	LUC7-domain containing protein	gi|596714351|ref|XP_007285021.1|	u1 snrnp splicing complex subunit [Colletotrichum gloeosporioides Nara gc5]
gene_8805	17.9065	19.1212	61.3168	59.9227	692.701	1970.79	-1.5085	1.085e-05	7.4986e-05	jgi.p|Morco1|490797	MATE efflux family protein	gi|1018271033|gb|KZF23129.1|	MATE efflux family protein [Xylona heveae TC161]
gene_1406	11.8126	17.9868	2.90268	2.79174	261.193	42.7332	2.6117	1.1318e-05	7.8135e-05	jgi.p|Morco1|570307	expressed protein	-	-
gene_10964	4.90956	3.73651	1.02967	1.47	235.314	71.1974	1.7247	1.1358e-05	7.8361e-05	jgi.p|Morco1|511608	FAD binding domain protein	gi|169780200|ref|XP_001824564.1|	restculine oxidase precursor [Aspergillus oryzae RIB40]
gene_11154	14.3102	38.965	87.1605	75.0278	791.332	2175.83	-1.4592	1.1408e-05	7.8662e-05	jgi.p|Morco1|511748	expressed protein	gi|684159578|ref|XP_009153667.1|	hypothetical protein HMPREF1120_01404 [Exophiala dermatitidis NIH/UT8656]
gene_8436	21.5201	26.5384	9.30101	9.41759	3476.46	1273.42	1.4489	1.1504e-05	7.928e-05	jgi.p|Morco1|566284	Type II DNA topoisomerase	gi|317030635|ref|XP_001392968.2|	DNA topoisomerase 2 [Aspergillus niger CBS 513.88]
gene_2408	112.742	113.358	39.2479	42.6232	1494.83	548.99	1.4451	1.1736e-05	8.0782e-05	jgi.p|Morco1|602975	Replication factor A protein 3	gi|154310652|ref|XP_001554657.1|	hypothetical protein BC1G_06800 [Botrytis cinerea B05.10]
gene_10661	39.2597	34.1957	111.026	103.588	3128.04	8918.58	-1.5116	1.1874e-05	8.1586e-05	jgi.p|Morco1|323672	expressed protein	gi|1029191947|gb|OAL56505.1|	hypothetical protein IQ07DRAFT_606889 [Pyrenochaeta sp. DS3sAY3a]
gene_6343	27.5202	39.5248	84.8361	97.8414	1338.71	3831.34	-1.517	1.1958e-05	8.2118e-05	jgi.p|Morco1|522897	hypothetical protein	gi|475672733|gb|EMT69856.1|	Protein GLC8 [Fusarium oxysporum f. sp. cubense race 4]
gene_4006	0.988497	0.929127	0	0.0371336	23.0921	0.293979	6.2955	1.2036e-05	8.2606e-05	jgi.p|Morco1|58936	expressed protein	-	-
gene_3680	3.68282	6.53624	16.1219	15.2664	257.639	766.007	-1.572	1.2087e-05	8.2911e-05	jgi.p|Morco1|45663	hypothetical protein	gi|557725196|dbj|GAD96123.1|	hypothetical protein PVAR5_4772 [Byssochlamys spectabilis No. 5]
gene_13035	22.8269	22.2031	72.7739	65.2803	1377.94	3893.79	-1.4987	1.2219e-05	8.3762e-05	jgi.p|Morco1|549944	ATP-dependent metallopeptidase Hfl	gi|1046773997|gb|OCK82322.1|	intermembrane space AAA protease IAP-1 [Lepidopterella palustris CBS 459.81]
gene_1980	90.1995	70.9377	30.7815	28.9738	1984.56	744.302	1.4149	1.2227e-05	8.3771e-05	jgi.p|Morco1|542305	expressed protein	-	-
gene_14080	55.0539	103.381	226.108	205.559	1131.42	3196	-1.4981	1.2281e-05	8.4075e-05	jgi.p|Morco1|235893	expressed protein	-	-
gene_1329	25.1909	36.5569	90.7042	93.593	722.259	2051.51	-1.5061	1.2286e-05	8.4075e-05	jgi.p|Morco1|602230	hypothetical protein	-	-
gene_11454	9.36894	12.0035	29.5484	34.9307	1154.92	3249.86	-1.4926	1.2415e-05	8.4876e-05	jgi.p|Morco1|578239	RdRP-domain containing protein	gi|682446161|gb|KFZ06920.1|	hypothetical protein V501_06954 [Pseudogymnoascus pannorum VKM F-4519 (FW-2642)]
gene_7254	14.939	16.5547	46.8483	47.6302	1429.64	4032.95	-1.4962	1.2427e-05	8.4876e-05	jgi.p|Morco1|574870	expressed protein	gi|816188103|emb|CRG90292.1|	ubiquitin-protein ligase E3 C [Talaromyces islandicus]
gene_266	13.3035	20.4439	54.4776	63.3024	91.8217	308.399	-1.7479	1.2432e-05	8.4876e-05	jgi.p|Morco1|569437	expressed protein	-	-
gene_10110	5106.9	4359.33	1794.93	1817.64	203788	78613.8	1.3742	1.2517e-05	8.541e-05	jgi.p|Morco1|577132	expressed protein	gi|1002205786|gb|KXT01346.1|	hypothetical protein AC578_6640, partial [Mycosphaerella eumusae]
gene_5320	106.086	106.391	36.9376	39.1113	4015.58	1531.98	1.3902	1.2525e-05	8.5415e-05	jgi.p|Morco1|535024	peroxisomal NADP-dependent isocitrate dehydrogenase	gi|632911281|gb|KDB11198.1|	isocitrate dehydrogenase [Ustilaginoidea virens]
gene_13707	181.878	201.45	68.5447	73.5712	8039.91	3057.25	1.3949	1.2716e-05	8.6615e-05	jgi.p|Morco1|540665	expressed protein	gi|472245505|gb|EMR90075.1|	putative abc multidrug transporter protein [Botrytis cinerea BcDW1]
gene_5322	3353.09	2826.9	996.017	1126.9	35373.8	13994.9	1.3378	1.2757e-05	8.6844e-05	jgi.p|Morco1|486503	MBF1-domain containing protein	gi|906318523|emb|CEP22710.1|	MBF1 [Cyberlindnera jadinii]
gene_4210	0.583854	0.82878	3.46285	3.30873	33.9862	140.309	-2.0456	1.2809e-05	8.7151e-05	jgi.p|Morco1|484733	expressed protein	gi|972141747|gb|KUI67996.1|	RNA polymerase II assembly factor RTP1 [Valsa mali]
gene_6745	0.767511	1.73139	6.81601	8.44203	16.5262	87.3237	-2.4016	1.2906e-05	8.7758e-05	jgi.p|Morco1|163769	expressed protein	-	-
gene_1231	2.67879	6.70225	25.0542	21.3693	140.759	568.93	-2.015	1.2967e-05	8.8124e-05	jgi.p|Morco1|516352	WD40 repeat-like protein	gi|918827937|ref|XP_013431151.1|	WD40 repeat-like protein [Aureobasidium namibiae CBS 147.97]
gene_8817	94.0078	92.3381	35.1156	33.0494	2759.17	1040.73	1.4066	1.2999e-05	8.8292e-05	jgi.p|Morco1|607072	DUF1753-domain containing protein	gi|815889341|ref|XP_001246496.2|	hypothetical protein CIMG_00267 [Coccidioides immitis RS]
gene_7651	199.293	76.0348	4.00335	4.1068	5650.47	180.709	4.9666	1.3064e-05	8.8477e-05	jgi.p|Morco1|524214	hypothetical protein	gi|666870935|gb|KEZ46949.1|	hypothetical protein SAPIO_CDS0303 [Scedosporium apiospermum]
gene_1621	122.205	223.066	10.8299	12.5323	2044.51	130.358	3.9712	1.3056e-05	8.8477e-05	jgi.p|Morco1|463419	hypothetical protein	gi|1040527929|gb|OBT64980.1|	hypothetical protein VE03_05640 [Pseudogymnoascus sp. 23342-1-I1]
gene_7981	64.384	56.6747	24.3115	21.3433	3820.23	1448.85	1.3988	1.3046e-05	8.8477e-05	jgi.p|Morco1|559303	Galactose oxidase	gi|1046771287|gb|OCK79711.1|	galactose oxidase, partial [Lepidopterella palustris CBS 459.81]
gene_11447	186.898	123.668	59.8213	54.705	2350.57	899.626	1.3856	1.3061e-05	8.8477e-05	jgi.p|Morco1|494013	expressed protein	gi|399172189|emb|CCE26874.1|	uncharacterized protein CPUR_00343 [Claviceps purpurea 20.1]
gene_9465	26.2001	21.5592	79.2447	67.6992	927.766	2651.92	-1.5152	1.3096e-05	8.8625e-05	jgi.p|Morco1|537927	NAD(P)-binding protein	gi|628203238|ref|XP_007711458.1|	hypothetical protein COCCADRAFT_4381 [Bipolaris zeicola 26-R-13]
gene_4437	4.95783	5.74424	1.66681	1.11747	150.767	38.4396	1.9717	1.3196e-05	8.9168e-05	jgi.p|Morco1|534380	expressed protein	gi|549052236|emb|CCX08801.1|	Protein of unknown function [Pyronema omphalodes CBS 100304]
gene_6723	10.85	9.07821	2.51783	2.80191	180.692	51.0135	1.8246	1.324e-05	8.9412e-05	jgi.p|Morco1|605775	expressed protein	-	-
gene_10821	31.2813	26.904	11.555	11.1837	854.002	300.591	1.5064	1.3297e-05	8.9744e-05	jgi.p|Morco1|327546	expressed protein	gi|1032888802|gb|OAQ95367.1|	hypothetical protein VFPFJ_01477 [Purpureocillium lilacinum]
gene_13836	48.8374	69.313	159.629	179.17	1367.8	3841.72	-1.4899	1.3305e-05	8.9747e-05	jgi.p|Morco1|497485	Mitochondrial glycoprotein	gi|682380487|gb|KFY63747.1|	hypothetical protein V496_03702 [Pseudogymnoascus pannorum VKM F-4515 (FW-2607)]
gene_5237	7.40416	6.85217	21.0862	20.9507	530.739	1555.01	-1.5509	1.3409e-05	9.0397e-05	jgi.p|Morco1|505037	DNA repair protein	gi|636767373|ref|XP_008085860.1|	Restriction endonuclease-like protein [Glarea lozoyensis ATCC 20868]
gene_2346	38.778	22.5603	9.97046	8.96786	1219.44	389.473	1.6466	1.352e-05	9.1042e-05	jgi.p|Morco1|532784	expressed protein	gi|927395793|ref|XP_013943742.1|	hypothetical protein TRIATDRAFT_40425 [Trichoderma atroviride IMI 206040]
gene_1430	53.7161	46.5127	19.7836	17.1991	790.362	280.422	1.4949	1.3516e-05	9.1042e-05	jgi.p|Morco1|541897	expressed protein	gi|661175273|emb|CDH61408.1|	mitogen-activated protein-binding protein-interacting protein [Lichtheimia corymbifera JMRC:FSU:9682]
gene_1534	6.25151	3.97196	14.0487	17.596	131.587	449.822	-1.7733	1.3576e-05	9.1365e-05	jgi.p|Morco1|602371	hypothetical protein	gi|615415283|ref|XP_007584854.1|	putative cytochrome p450 protein [Neofusicoccum parvum UCRNP2]
gene_13762	14.537	18.0765	3.67733	4.36873	185.038	52.6388	1.8136	1.368e-05	9.2015e-05	jgi.p|Morco1|550413	expressed protein	-	-
gene_9461	72.1659	101.303	248.084	270.68	4204.88	11516.9	-1.4536	1.369e-05	9.203e-05	jgi.p|Morco1|537922	FAD/NAD(P)-binding domain-containing protein	gi|682428778|gb|KFY95363.1|	hypothetical protein V500_02814 [Pseudogymnoascus pannorum VKM F-4518 (FW-2643)]
gene_12580	126.461	214.272	463.957	495.855	4057.75	11160.1	-1.4596	1.3926e-05	9.3511e-05	jgi.p|Morco1|609387	expressed protein	gi|953397860|ref|XP_014543172.1|	carbohydrate-binding module family 13 protein, partial [Metarhizium brunneum ARSEF 3297]
gene_10261	4.53895	7.12619	17.3877	20.0736	218.477	651.784	-1.5769	1.3919e-05	9.3511e-05	jgi.p|Morco1|527130	tyrosine-tRNA ligase	gi|671691946|emb|CDS06680.1|	hypothetical protein LRAMOSA09207 [Lichtheimia ramosa]
gene_12150	118.505	163.466	441.975	387.425	5184.91	14193.1	-1.4528	1.4067e-05	9.4401e-05	jgi.p|Morco1|549369	expressed protein	gi|1027159748|gb|OAG20125.1|	hypothetical protein CC77DRAFT_1061597 [Alternaria alternata]
gene_4008	58.9356	53.7453	24.3894	20.8466	2521.23	933.828	1.4329	1.4113e-05	9.4658e-05	jgi.p|Morco1|534057	UDP-Glycosyltransferase/glycogen phosphorylase	gi|1018273702|gb|KZF25796.1|	glycosyltransferase family 4 protein [Xylona heveae TC161]
gene_12008	380.763	215.662	77.1517	81.233	1447.3	411.187	1.8155	1.4361e-05	9.6267e-05	jgi.p|Morco1|467145	hypothetical protein	gi|684175553|ref|XP_009161644.1|	hypothetical protein HMPREF1120_09119 [Exophiala dermatitidis NIH/UT8656]
gene_1930	418.011	165.084	4.36378	4.80217	7535.61	345.035	4.4489	1.446e-05	9.6873e-05	jgi.p|Morco1|602655	hypothetical protein	gi|530476181|gb|EQB56121.1|	hypothetical protein CGLO_03889 [Colletotrichum gloeosporioides Cg-14]
gene_9074	15.3348	10.7901	4.28173	2.65642	191.944	56.2868	1.7698	1.4583e-05	9.7641e-05	jgi.p|Morco1|255454	expressed protein	-	-
gene_38	72.2558	72.8036	30.4234	27.5402	2525.08	934.051	1.4348	1.4605e-05	9.7737e-05	jgi.p|Morco1|531074	hypothetical protein	gi|615407857|ref|XP_007582472.1|	putative polymerase ii polypeptide d protein [Neofusicoccum parvum UCRNP2]
gene_6744	8.30291	10.3887	30.1645	34.4938	198.087	590.569	-1.576	1.4669e-05	9.8106e-05	jgi.p|Morco1|488014	hypothetical protein	gi|743630255|gb|KID61680.1|	NACHT and Ankyrin domain protein, partial [Metarhizium anisopliae ARSEF 549]
gene_7513	1.44255	2.47938	6.63315	8.26584	61.6863	219.212	-1.8293	1.4767e-05	9.8708e-05	jgi.p|Morco1|208941	S-adenosyl-L-methionine-dependent methyltransferase	gi|1027155901|gb|OAG16289.1|	S-adenosyl-L-methionine-dependent methyltransferase [Alternaria alternata]
gene_13087	40.9227	63.5008	153.239	152.562	1919.62	5263.65	-1.4552	1.4899e-05	9.9473e-05	jgi.p|Morco1|540334	hypothetical protein	gi|700454075|gb|KGO43945.1|	Cell wall beta-glucan synthesis [Penicillium expansum]
gene_6301	24.2755	38.8947	92.0794	97.066	231.811	693.745	-1.5815	1.4898e-05	9.9473e-05	jgi.p|Morco1|487501	Homeodomain-like protein	gi|1063247247|gb|ODQ69762.1|	hypothetical protein LIPSTDRAFT_44821, partial [Lipomyces starkeyi NRRL Y-11557]
gene_2520	152.342	143.649	55.5422	50.6826	1206.61	446.82	1.4332	1.5096e-05	0.00010073	jgi.p|Morco1|603059	hypothetical protein	gi|1021544118|gb|KZN91364.1|	Histone-fold domain-containing protein [Penicillium chrysogenum]
gene_11138	174.806	255.003	627.211	612.176	6958.32	18975.4	-1.4473	1.5279e-05	0.00010184	jgi.p|Morco1|555221	Protein kinase-like protein	gi|682444069|gb|KFZ05561.1|	hypothetical protein V501_08227 [Pseudogymnoascus pannorum VKM F-4519 (FW-2642)]
gene_1368	6.59125	4.02024	17.3372	17.4247	186.208	582.91	-1.6464	1.5272e-05	0.00010184	jgi.p|Morco1|259055	Protein kinase-like protein	gi|667662811|ref|XP_008603237.1|	protein kinase domain-containing protein [Beauveria bassiana ARSEF 2860]
gene_12309	72.7194	101.499	256.893	231.879	3592	9906.36	-1.4636	1.5348e-05	0.00010224	jgi.p|Morco1|513133	UDP-glucose 4-epimerase	gi|1040528824|gb|OBT65867.1|	hypothetical protein VE03_05421 [Pseudogymnoascus sp. 23342-1-I1]
gene_11986	10.2854	12.4935	35.3928	35.7092	600.733	1686.46	-1.4892	1.5557e-05	0.00010346	jgi.p|Morco1|539602	Protein kinase-like protein	gi|751746469|gb|KIM94660.1|	hypothetical protein OIDMADRAFT_172417 [Oidiodendron maius Zn]
gene_4010	0.224532	0.361794	2.36787	1.74598	10.5155	67.9733	-2.6924	1.5551e-05	0.00010346	jgi.p|Morco1|557808	expressed protein	gi|1024067170|gb|KZV60446.1|	hypothetical protein PENSPDRAFT_659533 [Peniophora sp. CONT]
gene_14001	15.6232	18.4164	52.7147	52.0208	368.66	1067.22	-1.5335	1.56e-05	0.00010363	jgi.p|Morco1|589107	expressed protein	gi|915118404|ref|XP_013290082.1|	hypothetical protein Z517_01669 [Fonsecaea pedrosoi CBS 271.37]
gene_9684	3.02601	6.03261	15.4701	14.5257	168.167	503.198	-1.5812	1.5599e-05	0.00010363	jgi.p|Morco1|538054	Dehydroquinate synthase-like protein	gi|628322556|ref|XP_007737087.1|	hypothetical protein A1O3_08801 [Capronia epimyces CBS 606.96]
gene_1078	31.447	23.3152	8.08413	9.39409	717.291	266.905	1.4262	1.5743e-05	0.00010452	jgi.p|Morco1|516122	expressed protein	gi|296414976|ref|XP_002837170.1|	hypothetical protein [Tuber melanosporum Mel28]
gene_3048	2.08956	2.33442	8.42473	10.0223	52.7585	193.732	-1.8766	1.5942e-05	0.00010572	jgi.p|Morco1|533312	hypothetical protein	gi|682313006|gb|KFY19970.1|	hypothetical protein V491_04084 [Pseudogymnoascus pannorum VKM F-3775]
gene_3709	290.429	158.232	52.395	50.2825	12771.4	3117.74	2.0343	1.6016e-05	0.00010609	jgi.p|Morco1|603868	expressed protein	gi|928513144|ref|XP_014075369.1|	hypothetical protein COCC4DRAFT_26817 [Bipolaris maydis ATCC 48331]
gene_433	721.86	443.016	258.921	148.257	21889.4	6515.79	1.7482	1.6027e-05	0.0001061	jgi.p|Morco1|478657	Cytochrome P450	gi|121704090|ref|XP_001270309.1|	benzoate 4-monooxygenase cytochrome P450 [Aspergillus clavatus NRRL 1]
gene_1180	99.4534	50.865	12.2339	10.5786	3518.59	623.868	2.4957	1.6088e-05	0.00010645	jgi.p|Morco1|499627	expressed protein	gi|751731405|gb|KIM79715.1|	hypothetical protein PILCRDRAFT_74003 [Piloderma croceum F 1598]
gene_10480	20.1946	21.9382	60.6037	61.4845	920.541	2599.97	-1.4979	1.6161e-05	0.00010687	jgi.p|Morco1|308915	expressed protein	-	-
gene_12744	15.6672	14.8443	45.1854	39.5615	499.485	1464.6	-1.552	1.6192e-05	0.00010702	jgi.p|Morco1|403880	expressed protein	gi|685853177|ref|XP_009253621.1|	hypothetical protein FPSE_02227 [Fusarium pseudograminearum CS3096]
gene_8318	16.4848	26.0436	65.6383	64.9396	1307.02	3541.07	-1.4379	1.6205e-05	0.00010704	jgi.p|Morco1|235553	expressed protein	gi|966766779|dbj|GAQ38833.1|	similar to An07g09380 [Aspergillus niger]
gene_5448	127.736	57.1999	1.12614	1.93948	7941.89	674.991	3.5565	1.6242e-05	0.00010723	jgi.p|Morco1|564595	UDP-Glycosyltransferase/glycogen phosphorylase	gi|342877483|gb|EGU78935.1|	hypothetical protein FOXB_10535 [Fusarium oxysporum Fo5176]
gene_5400	4.26317	3.62685	13.3628	12.6302	387.2	1112.37	-1.5225	1.627e-05	0.00010735	jgi.p|Morco1|544719	expressed protein	gi|1040503916|gb|OBT45703.1|	hypothetical protein VE00_03906 [Pseudogymnoascus sp. WSF 3629]
gene_3834	21.7318	17.7526	6.1457	8.36237	944.284	347.856	1.4407	1.6309e-05	0.00010755	jgi.p|Morco1|563622	expressed protein	-	-
gene_1978	253.997	233.968	98.4866	98.4225	8654.58	3304.69	1.3889	1.6333e-05	0.00010759	jgi.p|Morco1|542303	SecY protein	gi|821065264|gb|KKY20500.1|	putative protein transport protein sec61 alpha [Diplodia seriata]
gene_3170	186.303	276.27	722.232	702.437	12888.4	43760.1	-1.7635	1.6327e-05	0.00010759	jgi.p|Morco1|483054	expressed protein	gi|759261946|gb|KIW38474.1|	hypothetical protein PV06_09432 [Exophiala oligosperma]
gene_9840	2.60286	2.09073	7.97577	7.58971	98.8394	332.617	-1.7507	1.6506e-05	0.00010866	jgi.p|Morco1|289599	expressed protein	gi|549045457|emb|CCX33445.1|	Similar to hypothetical protein [Tuber melanosporum Mel28]; acc. no. XP_002841426 [Pyronema omphalodes CBS 100304]
gene_9332	100.391	68.9847	32.7234	30.46	3453.36	1348.99	1.3561	1.6604e-05	0.00010917	jgi.p|Morco1|566780	WD40 repeat-like protein	gi|169768116|ref|XP_001818529.1|	poly(A)+ RNA export protein [Aspergillus oryzae RIB40]
gene_6562	29.2898	22.387	66.8203	74.9013	1079.7	3126.87	-1.5341	1.6598e-05	0.00010917	jgi.p|Morco1|605753	Cytochrome P450	gi|751748846|gb|KIM97031.1|	hypothetical protein OIDMADRAFT_105877 [Oidiodendron maius Zn]
gene_1990	7.46262	11.6925	26.4726	30.1836	233.687	696.587	-1.5757	1.6611e-05	0.00010917	jgi.p|Morco1|532517	IGPD-domain containing protein	gi|748528397|ref|XP_011128058.1|	hypothetical protein AOL_s00215g554 [Arthrobotrys oligospora ATCC 24927]
gene_6125	2.80905	3.4159	15.1289	13.1751	394.105	1480.18	-1.9091	1.6753e-05	0.00011005	jgi.p|Morco1|565013	expressed protein	gi|915148524|ref|XP_013327255.1|	SNF2 family helicase/ATPase [Rasamsonia emersonii CBS 393.64]
gene_12584	1.76486	1.52997	6.26925	6.67168	52.6595	196.839	-1.9022	1.6851e-05	0.00011063	jgi.p|Morco1|540040	hypothetical protein	-	-
gene_8518	316.839	365.327	124.18	131.331	14050.9	5432.13	1.3711	1.6878e-05	0.00011075	jgi.p|Morco1|240342	expressed protein	gi|296413192|ref|XP_002836299.1|	hypothetical protein [Tuber melanosporum Mel28]
gene_11813	22.6803	25.5999	8.26708	8.39285	711.022	254.661	1.4813	1.7042e-05	0.00011176	jgi.p|Morco1|549156	expressed protein	gi|996614737|gb|KXH49010.1|	hypothetical protein CSIM01_13625 [Colletotrichum simmondsii]
gene_1044	34.1525	47.8251	114.308	119.079	2077.65	5698.15	-1.4555	1.7458e-05	0.00011436	jgi.p|Morco1|196172	BSD-domain containing protein	gi|685864179|ref|XP_009259122.1|	hypothetical protein FPSE_07729 [Fusarium pseudograminearum CS3096]
gene_11229	26.0296	38.691	102.265	88.3748	1519.92	4132.81	-1.4431	1.7494e-05	0.00011453	jgi.p|Morco1|578052	expressed protein	gi|630009063|ref|XP_007828517.1|	hypothetical protein PFICI_01745 [Pestalotiopsis fici W106-1]
gene_4170	4.14078	7.74018	16.4751	17.253	256.611	755.51	-1.5579	1.7587e-05	0.00011507	jgi.p|Morco1|534172	DUF185-domain containing protein	gi|682402612|gb|KFY78955.1|	hypothetical protein V499_01994 [Pseudogymnoascus pannorum VKM F-103]
gene_4935	13.1338	10.7181	1.71791	1.92763	231.471	65.8833	1.8128	1.7801e-05	0.00011642	jgi.p|Morco1|95522	expressed protein	-	-
gene_5665	18.9627	30.9962	4.07324	2.31448	734.965	92.4383	2.9911	1.7884e-05	0.00011689	jgi.p|Morco1|505564	Osmotin%2C thaumatin-like protein	gi|628283211|ref|XP_007754437.1|	hypothetical protein A1O7_02213 [Cladophialophora yegresii CBS 114405]
gene_12098	16.4894	23.2979	57.5953	63.1586	1520.18	4116.69	-1.4372	1.7925e-05	0.00011709	jgi.p|Morco1|512886	Glycoside hydrolase	gi|302889575|ref|XP_003043673.1|	hypothetical protein NECHADRAFT_54877 [Nectria haematococca mpVI 77-13-4]
gene_8095	70.4331	46.8675	25.0922	23.1023	1270.56	470.41	1.4335	1.8338e-05	0.00011973	jgi.p|Morco1|536960	SNARE-like protein	gi|549056870|emb|CCX04405.1|	Similar to Coatomer subunit zeta; acc. no. P53600 [Pyronema omphalodes CBS 100304]
gene_7045	52.3893	88.9037	580.116	464.603	1986.06	11709.1	-2.5596	1.8393e-05	0.00012002	jgi.p|Morco1|488433	Diacylglycerol acyltransferase	gi|759240516|gb|KIW17459.1|	hypothetical protein PV08_04653 [Exophiala spinifera]
gene_8456	104.308	83.2115	32.4308	35.2895	3493.44	1376.31	1.3438	1.8563e-05	0.00012106	jgi.p|Morco1|238643	DUF887-domain containing protein	gi|671380606|ref|XP_008720192.1|	hypothetical protein HMPREF1541_07646 [Cyphellophora europaea CBS 101466]
gene_6779	22.4144	13.1649	5.87141	5.37919	216.051	65.4658	1.7226	1.8624e-05	0.00012139	jgi.p|Morco1|165779	expressed protein	-	-
gene_10499	0.504665	0.112941	1.77403	1.97164	14.0739	82.65	-2.554	1.9246e-05	0.00012538	jgi.p|Morco1|309413	expressed protein	gi|595491144|gb|EXX74783.1|	hypothetical protein RirG_047940 [Rhizophagus irregularis DAOM 197198w]
gene_3751	31.6194	35.0187	99.0671	97.618	881.026	2447.14	-1.4738	1.9275e-05	0.0001255	jgi.p|Morco1|484074	alpha/beta-Hydrolase	gi|646291674|gb|KDQ12858.1|	hypothetical protein BOTBODRAFT_161059 [Botryobasidium botryosum FD-172 SS1]
gene_4568	296.07	511.056	1148.54	1094.65	15235.6	40812.6	-1.4216	1.9293e-05	0.00012554	jgi.p|Morco1|520705	Rab GTPase activator	gi|768535225|gb|AJU48236.1|	Gdi1p [Saccharomyces cerevisiae YJM1342]
gene_7181	8.02533	13.1303	36.0463	28.5522	345.137	972.714	-1.4948	1.9395e-05	0.00012614	jgi.p|Morco1|180783	Inositol phosphatase/fructose-1%2C6-bisphosphatase	gi|682273631|gb|KFX96822.1|	hypothetical protein O988_05154 [Pseudogymnoascus pannorum VKM F-3808]
gene_8472	472.95	338.754	158.336	169.134	10561.8	4142.4	1.3503	1.9429e-05	0.00012629	jgi.p|Morco1|537263	hypothetical protein	-	-
gene_748	2.00633	2.35418	7.7849	6.92933	70.5024	246.304	-1.8047	1.9501e-05	0.00012669	jgi.p|Morco1|601836	expressed protein	gi|549052987|emb|CCX29949.1|	Similar to hypothetical protein FG09703.1 [Gibberella zeae PH-1]; acc. no. XP_389879 [Pyronema omphalodes CBS 100304]
gene_9517	133.179	104.053	50.2592	43.9569	1627.78	612.989	1.409	1.9529e-05	0.0001268	jgi.p|Morco1|576680	hypothetical protein	-	-
gene_13343	82.3471	78.2831	29.723	28.4671	1262	475.557	1.408	1.9548e-05	0.00012686	jgi.p|Morco1|609775	expressed protein	-	-
gene_9232	0.0745295	0.120091	1.12518	1.27669	2.62888	38.4787	-3.8715	1.9899e-05	0.00012899	jgi.p|Morco1|547383	glycerophosphoryl diester phosphodiesterase	gi|557722771|dbj|GAD98451.1|	conserved hypothetical protein [Byssochlamys spectabilis No. 5]
gene_7777	52.475	53.8884	19.7727	16.8251	572.439	203.101	1.4949	1.995e-05	0.00012925	jgi.p|Morco1|546341	expressed protein	-	-
gene_10671	582.757	478.065	219.519	204.476	15063.5	5896.25	1.3532	2.0169e-05	0.00013059	jgi.p|Morco1|608224	RNA-binding domain-containing protein	gi|682342226|gb|KFY36556.1|	hypothetical protein V495_07795 [Pseudogymnoascus pannorum VKM F-4514 (FW-929)]
gene_603	26.9787	68.5801	0.462016	0	654.407	7.11196	6.5238	2.0485e-05	0.0001325	jgi.p|Morco1|498877	expressed protein	gi|1028892070|gb|OAK94342.1|	hypothetical protein IQ06DRAFT_330067 [Stagonospora sp. SRC1lsM3a]
gene_571	2.81675	2.38654	0.140927	0.500749	64.8617	11.5984	2.4834	2.0715e-05	0.00013391	jgi.p|Morco1|561539	hypothetical protein	-	-
gene_1316	25.9714	15.998	9.03218	7.36841	453.133	148.081	1.6136	2.0899e-05	0.00013495	jgi.p|Morco1|556660	Cyclin-like protein	gi|317028239|ref|XP_001390317.2|	cyclin domain protein [Aspergillus niger CBS 513.88]
gene_3160	3061.08	3133.06	1145.79	1154.95	92360.9	36623.4	1.3345	2.091e-05	0.00013495	jgi.p|Morco1|483149	Asp-domain containing protein	gi|396499231|ref|XP_003845423.1|	similar to Vacuolar aspartyl protease (proteinase A) [Leptosphaeria maculans JN3]
gene_5246	5.062	5.3267	14.1895	16.501	300.21	878.258	-1.5487	2.0902e-05	0.00013495	jgi.p|Morco1|106315	hypothetical protein	gi|758980986|ref|XP_011390209.1|	hypothetical protein UMAG_03756 [Ustilago maydis 521]
gene_8356	6.66287	10.903	25.5223	26.4312	398.278	1117.18	-1.488	2.1007e-05	0.0001355	jgi.p|Morco1|566230	S-adenosyl-L-methionine-dependent methyltransferase	gi|115391633|ref|XP_001213321.1|	S-adenosylmethionine-dependent methyltransferase superfamily domain-containing protein [Aspergillus terreus NIH2624]
gene_7620	723.507	1209.35	2623.91	2549.63	8564.73	23074.9	-1.4298	2.1084e-05	0.00013592	jgi.p|Morco1|553921	Nuclear transport factor 2	gi|748547906|emb|CDO93876.1|	unnamed protein product [Kluyveromyces dobzhanskii CBS 2104]
gene_13566	43.1003	33.1782	15.4071	13.397	483.583	166.993	1.534	2.1134e-05	0.0001361	jgi.p|Morco1|550304	expressed protein	-	-
gene_6864	13.1472	14.2779	36.3401	40.3237	757.292	2131.42	-1.4929	2.1133e-05	0.0001361	jgi.p|Morco1|506880	anthranilate synthase component	gi|952554446|dbj|GAQ02910.1|	anthranilate synthase component 1 [Aspergillus lentulus]
gene_2426	45.0781	41.4553	18.8119	16.0913	1170.36	429.508	1.4462	2.1167e-05	0.00013623	jgi.p|Morco1|383252	expressed protein	gi|953375147|ref|XP_014531842.1|	hypothetical protein PDIP_76850 [Penicillium digitatum Pd1]
gene_8951	3.88319	2.85817	0.76634	0.713165	92.3597	19.8545	2.2178	2.1255e-05	0.00013673	jgi.p|Morco1|537557	expressed protein	-	-
gene_2099	25.2711	38.7735	87.0203	88.647	1341.55	3668.51	-1.4513	2.133e-05	0.00013714	jgi.p|Morco1|350895	Porin	gi|682395606|gb|KFY74150.1|	hypothetical protein V499_05828 [Pseudogymnoascus pannorum VKM F-103]
gene_12620	25.0516	20.8427	7.9611	7.89768	554.184	199.377	1.4749	2.1516e-05	0.00013825	jgi.p|Morco1|540052	expressed protein	gi|549047330|emb|CCX32304.1|	Protein of unknown function [Pyronema omphalodes CBS 100304]
gene_2938	58.0226	100.553	248.928	198.438	2494.69	6651.82	-1.4149	2.1658e-05	0.00013909	jgi.p|Morco1|431125	hypothetical protein	gi|759239228|gb|KIW16172.1|	hypothetical protein PV08_06223 [Exophiala spinifera]
gene_2996	132.253	76.6662	40.1343	29.4209	2613.25	780.491	1.7434	2.1827e-05	0.0001401	jgi.p|Morco1|482876	expressed protein	gi|1040520381|gb|OBT59259.1|	hypothetical protein VE04_00441 [Pseudogymnoascus sp. 24MN13]
gene_1040	32.2437	42.1367	112.523	105.901	4511.3	12028.4	-1.4148	2.1899e-05	0.00014048	jgi.p|Morco1|480197	expressed protein	gi|628243064|ref|XP_007718276.1|	hypothetical protein COCCADRAFT_111754 [Bipolaris zeicola 26-R-13]
gene_2312	164.98	270.481	557.352	626.021	13516.8	36238.7	-1.4228	2.191e-05	0.00014048	jgi.p|Morco1|571002	AAA ATPase	gi|972545329|gb|KUJ21943.1|	AAA ATPase [Phialocephala scopiformis]
gene_3514	5.13136	4.69557	16.8355	17.3487	102.505	330.602	-1.6894	2.1994e-05	0.00014094	jgi.p|Morco1|483557	Protein kinase-like protein	gi|1040500129|gb|OBT41971.1|	hypothetical protein VE00_06625, partial [Pseudogymnoascus sp. WSF 3629]
gene_2338	35.9315	62.2198	128.09	135.406	1654.45	4491.2	-1.4407	2.2317e-05	0.00014293	jgi.p|Morco1|532778	defective in Cullin neddylation protein 1	gi|909144378|gb|KNE68444.1|	hypothetical protein AMAG_13096 [Allomyces macrogynus ATCC 38327]
gene_965	21.7979	22.6576	60.7897	68.5363	563.993	1588.3	-1.4937	2.2337e-05	0.00014298	jgi.p|Morco1|192746	expressed protein	gi|1028896744|gb|OAK99001.1|	hypothetical protein IQ06DRAFT_26149 [Stagonospora sp. SRC1lsM3a]
gene_12100	4.19473	3.6986	12.8121	14.4061	161.171	485.55	-1.591	2.2705e-05	0.00014526	jgi.p|Morco1|372777	expressed protein	gi|549052304|emb|CCX08756.1|	Similar to hypothetical protein [Tuber melanosporum Mel28]; acc. no. XP_002837761 [Pyronema omphalodes CBS 100304]
gene_7185	10.1115	13.0912	35.7264	32.8153	1930.3	5155.46	-1.4173	2.3518e-05	0.00015021	jgi.p|Morco1|507232	hypothetical protein	gi|679996121|gb|KFX48528.1|	Proteasome activator complex subunit 4 [Talaromyces marneffei PM1]
gene_13342	19.1453	30.2797	71.3835	72.018	844.242	2285.17	-1.4366	2.3533e-05	0.00015023	jgi.p|Morco1|609774	expressed protein	gi|1032430181|gb|OAP58610.1|	hypothetical protein AYL99_07700 [Fonsecaea erecta]
gene_5044	11.7314	59.7181	352.519	281.19	1538.57	10545.9	-2.777	2.3712e-05	0.00015129	jgi.p|Morco1|564357	expressed protein	-	-
gene_2453	6.618	4.1591	1.93908	2.07005	234.828	71.0459	1.7248	2.3956e-05	0.00015277	jgi.p|Morco1|542640	DNA polymerase alpha%2C subunit B	gi|628275633|ref|XP_007727949.1|	DNA polymerase alpha subunit B [Capronia coronata CBS 617.96]
gene_7106	275.995	351.757	933.021	843.031	19330.9	51474.2	-1.4129	2.4103e-05	0.00015354	jgi.p|Morco1|536221	glucosamine-fructose-6-phosphate aminotransferase	gi|242786345|ref|XP_002480787.1|	glucosamine-fructose-6-phosphate aminotransferase [Talaromyces stipitatus ATCC 10500]
gene_1981	201.529	171.98	83.241	79.0928	2430.3	915.978	1.4078	2.4316e-05	0.00015481	jgi.p|Morco1|551617	cwf21-domain containing protein	gi|682470603|gb|KFZ23783.1|	hypothetical protein V502_01740 [Pseudogymnoascus pannorum VKM F-4520 (FW-2644)]
gene_4453	0.877352	0.653956	0.0636039	0.0645714	42.144	4.67011	3.1738	2.4593e-05	0.00015649	jgi.p|Morco1|604366	hypothetical protein	gi|389642755|ref|XP_003719010.1|	hypothetical protein MGG_00126 [Magnaporthe oryzae 70-15]
gene_9705	6.4084	3.28951	14.1377	15.7789	233.309	705.114	-1.5956	2.4654e-05	0.0001568	jgi.p|Morco1|576832	hypothetical protein	gi|1046788853|gb|OCK96585.1|	hypothetical protein K441DRAFT_552230, partial [Cenococcum geophilum 1.58]
gene_350	193.006	178.999	85.2954	74.9704	13720.6	5293.43	1.3741	2.4813e-05	0.00015772	jgi.p|Morco1|515198	expressed protein	gi|682454872|gb|KFZ13198.1|	hypothetical protein V501_03809 [Pseudogymnoascus pannorum VKM F-4519 (FW-2642)]
gene_1476	193.085	185.623	80.808	66.3322	2557.14	988.042	1.3719	2.4869e-05	0.00015799	jgi.p|Morco1|262725	expressed protein	-	-
gene_8903	33.985	36.32	104.369	97.053	602.394	1678.36	-1.4783	2.505e-05	0.00015905	jgi.p|Morco1|576201	Glutathione S-transferase%2C C-terminal-like protein	gi|1018271171|gb|KZF23267.1|	hypothetical protein L228DRAFT_246012 [Xylona heveae TC161]
gene_2995	73.2137	86.1738	35.6795	29.0658	1793.92	669.724	1.4215	2.5067e-05	0.00015908	jgi.p|Morco1|533283	expressed protein	-	-
gene_8128	33.5101	48.1602	109.927	123.713	2772.7	7373.39	-1.411	2.529e-05	0.00016041	jgi.p|Morco1|489624	expressed protein	gi|759265756|gb|KIW42278.1|	hypothetical protein PV06_05841 [Exophiala oligosperma]
gene_2074	310.467	433.545	127.074	108.924	2411.79	697.21	1.7904	2.5419e-05	0.00016114	jgi.p|Morco1|481541	hypothetical protein	gi|1040537291|gb|OBT73814.1|	hypothetical protein VF21_06692 [Pseudogymnoascus sp. 05NY08]
gene_11707	2.07363	1.56216	7.50957	6.48266	66.5484	228.744	-1.7813	2.5542e-05	0.00016183	jgi.p|Morco1|539408	FAD/NAD(P)-binding domain-containing protein	gi|682420330|gb|KFY89847.1|	hypothetical protein V500_05411 [Pseudogymnoascus pannorum VKM F-4518 (FW-2643)]
gene_12773	2.14573	2.71987	0.38111	0.309526	56.7039	8.29536	2.7731	2.5582e-05	0.000162	jgi.p|Morco1|540145	hypothetical protein	-	-
gene_8391	2.2338	2.53289	27.8976	24.309	287.263	2462.36	-3.0996	2.5808e-05	0.00016334	jgi.p|Morco1|490268	expressed protein	gi|759252673|gb|KIW29337.1|	hypothetical protein PV07_05156 [Cladophialophora immunda]
gene_9827	11.501	8.20782	32.2417	29.4389	608.122	1686.57	-1.4717	2.5826e-05	0.00016337	jgi.p|Morco1|576912	hypothetical protein	gi|358374999|dbj|GAA91586.1|	hypothetical protein AKAW_09700 [Aspergillus kawachii IFO 4308]
gene_9108	34.9856	28.2551	12.1168	12.3669	856.141	317.987	1.4289	2.6037e-05	0.00016461	jgi.p|Morco1|525911	hypothetical protein	gi|225683370|gb|EEH21654.1|	hypothetical protein PABG_03870 [Paracoccidioides brasiliensis Pb03]
gene_418	38.4379	34.9625	14.0596	13.676	493.939	172.391	1.5186	2.6055e-05	0.00016464	jgi.p|Morco1|498628	hypothetical protein	gi|156042728|ref|XP_001587921.1|	hypothetical protein SS1G_11163 [Sclerotinia sclerotiorum 1980]
gene_2050	17.057	14.1049	45.96	43.7933	741.257	2067.42	-1.4798	2.6098e-05	0.00016482	jgi.p|Morco1|532569	hypothetical protein	gi|557723319|dbj|GAD97920.1|	integral membrane protein (Ytp1), putative [Byssochlamys spectabilis No. 5]
gene_10185	47.8689	30.7509	12.3946	15.2604	649.676	244.596	1.4093	2.6393e-05	0.0001666	jgi.p|Morco1|526989	hypothetical protein	gi|563296367|gb|ESZ96575.1|	hypothetical protein SBOR_3077 [Sclerotinia borealis F-4157]
gene_11859	19.9553	12.0733	6.41645	5.16989	273.68	88.0132	1.6367	2.6651e-05	0.00016814	jgi.p|Morco1|465260	hypothetical protein	gi|918829686|ref|XP_013431717.1|	integral membrane protein-like protein [Aureobasidium namibiae CBS 147.97]
gene_1001	1.66294	2.15414	7.38401	7.18766	39.0547	152.548	-1.9657	2.6792e-05	0.00016885	jgi.p|Morco1|480434	Ketopantoate hydroxymethyltransferase	gi|831341122|ref|XP_012740413.1|	hypothetical protein GMDG_02010 [Pseudogymnoascus destructans 20631-21]
gene_2669	17.1974	12.7063	6.36973	5.59685	702.46	255.347	1.46	2.7046e-05	0.00017036	jgi.p|Morco1|562914	expressed protein	gi|1041759942|gb|OBW64997.1|	Uncharacterized protein AUREO_049340 [Aureobasidium pullulans]
gene_9105	52.2377	77.223	191.059	175.841	3728.96	9830.77	-1.3985	2.7086e-05	0.00017052	jgi.p|Morco1|576362	PFU-domain containing protein	gi|924886748|gb|KOS42793.1|	hypothetical protein ACN38_g6344 [Penicillium nordicum]
gene_2550	5.77323	8.22398	29.0902	22.1778	55.9553	196.872	-1.8149	2.7276e-05	0.00017162	jgi.p|Morco1|478479	Ankyrin	gi|1046781502|gb|OCK89279.1|	ankyrin, partial [Cenococcum geophilum 1.58]
gene_2166	9.77402	21.5019	45.8592	43.0137	779.169	2069.32	-1.4091	2.7436e-05	0.00017253	jgi.p|Morco1|517658	Enolase C-terminal domain-like protein	gi|821066955|gb|KKY22127.1|	putative l-galactonate dehydratase [Diplodia seriata]
gene_4963	4.76299	8.29222	249.853	251.433	40.0916	1125.07	-4.8106	2.7456e-05	0.00017257	jgi.p|Morco1|485576	Ribonuclease/ribotoxin	gi|924120426|emb|CUA72003.1|	hypothetical protein RSOLAG22IIIB_04862 [Rhizoctonia solani]
gene_10079	40.3801	32.5958	108.206	101.227	614.063	1720.16	-1.4861	2.7773e-05	0.00017446	jgi.p|Morco1|297077	hypothetical protein	gi|1029999534|gb|OAL64410.1|	DNA damage-inducible protein 1 [Trichophyton rubrum]
gene_10224	2.79676	1.84049	11.7473	10.7448	90.3848	365.733	-2.0166	2.7837e-05	0.00017477	jgi.p|Morco1|554871	Uroporphyrin-III C-methyltransferase	gi|636598547|ref|XP_008030612.1|	hypothetical protein SETTUDRAFT_23851 [Setosphaeria turcica Et28A]
gene_10933	1.33319	1.21884	0.176335	0.127869	44.5879	4.9922	3.1589	2.7921e-05	0.00017521	jgi.p|Morco1|577788	expressed protein	-	-
gene_3219	93.0752	62.7947	34.5649	29.5618	1548.85	595.018	1.3802	2.7945e-05	0.00017526	jgi.p|Morco1|483067	UNC-50	gi|752281221|dbj|GAM83200.1|	hypothetical protein ANO11243_011860 [fungal sp. No.11243]
gene_2392	31.3957	34.9219	84.5752	95.6841	1513.66	4129.85	-1.448	2.7997e-05	0.00017543	jgi.p|Morco1|532826	Aldehyde dehydrogenase	gi|701690115|gb|EEH36543.2|	aldehyde dehydrogenase [Paracoccidioides lutzii Pb01]
gene_5302	12.3619	13.2794	39.5287	36.322	948.981	2561.52	-1.4326	2.8071e-05	0.00017577	jgi.p|Morco1|535008	hypothetical protein	gi|667824387|ref|XP_007776365.1|	hypothetical protein W97_00259 [Coniosporium apollinis CBS 100218]
gene_2068	4.58511	8.18803	26.0512	21.7101	770.478	2407.06	-1.6434	2.8193e-05	0.00017645	jgi.p|Morco1|481825	hypothetical protein	gi|640921471|gb|KDN65822.1|	hypothetical protein CSUB01_05005 [Colletotrichum sublineola]
gene_9790	8.38961	6.69481	2.74073	2.51229	248.553	78.0287	1.6715	2.8473e-05	0.0001781	jgi.p|Morco1|287052	hypothetical protein	-	-
gene_5038	85.0799	61.333	29.1886	30.6909	1535.19	590.892	1.3774	2.8702e-05	0.00017934	jgi.p|Morco1|534819	HIRA-interacting protein 5	gi|759218259|gb|KIV95597.1|	hypothetical protein PV10_03228 [Exophiala mesophila]
gene_4259	163.938	168.447	37.9038	44.4868	5308.72	1889.14	1.4906	2.8742e-05	0.0001795	jgi.p|Morco1|534233	expressed protein	gi|662507726|gb|KEQ65334.1|	hypothetical protein M437DRAFT_42531 [Aureobasidium melanogenum CBS 110374]
gene_7436	13.8711	10.8408	37.2504	35.8514	587.211	1634.33	-1.4768	2.8944e-05	0.00018067	jgi.p|Morco1|188824	hypothetical protein	gi|325093868|gb|EGC47178.1|	FAD binding domain-containing protein [Histoplasma capsulatum H88]
gene_366	27.6584	48.3891	93.9767	105.906	948.679	2569.53	-1.4375	2.9178e-05	0.00018203	jgi.p|Morco1|479095	Terpenoid synthase	gi|770310826|gb|KJK67699.1|	Polyprenyl synthetase [Aspergillus parasiticus SU-1]
gene_10907	62.131	53.4748	25.6245	21.7353	1060.51	395.144	1.4243	2.9229e-05	0.00018225	jgi.p|Morco1|608379	PHF5-like protein	gi|748490223|ref|XP_011119247.1|	hypothetical protein AOL_s00043g459 [Arthrobotrys oligospora ATCC 24927]
gene_4354	57.5595	58.2406	21.0166	19.9501	860.907	325.576	1.4029	2.9391e-05	0.00018317	jgi.p|Morco1|464212	Ankyrin	gi|550804533|gb|ERS96452.1|	hypothetical protein HMPREF1624_07363 [Sporothrix schenckii ATCC 58251]
gene_6856	9.24899	7.88989	29.2657	27.9941	218.146	626.265	-1.5215	2.9938e-05	0.00018638	jgi.p|Morco1|168406	Chromatin associated protein KTI12	gi|396485636|ref|XP_003842219.1|	similar to Protein kti12 [Leptosphaeria maculans JN3]
gene_6539	5.62425	4.76362	0.384209	0.58508	47.4964	6.45462	2.8794	3.0021e-05	0.0001868	jgi.p|Morco1|574283	expressed protein	-	-
gene_7772	7.55744	9.40885	2.84092	3.40051	607.122	218.193	1.4764	3.0066e-05	0.00018698	jgi.p|Morco1|606428	FAD/NAD(P)-binding domain-containing protein	gi|1040502741|gb|OBT44542.1|	hypothetical protein VE00_04865 [Pseudogymnoascus sp. WSF 3629]
gene_94	435.591	561.483	179.308	182.228	27963.2	10818.3	1.37	3.0137e-05	0.00018722	jgi.p|Morco1|601372	Zip-domain containing protein	gi|682320538|gb|KFY23974.1|	hypothetical protein V493_05526 [Pseudogymnoascus pannorum VKM F-4281 (FW-2241)]
gene_981	7.64054	8.8835	22.9902	28.1214	183.437	540.067	-1.5579	3.0121e-05	0.00018722	jgi.p|Morco1|515983	FtsJ-domain containing protein	gi|255732766|ref|XP_002551306.1|	tRNA (uridine-2'-O-)-methyltransferase TRM7 [Candida tropicalis MYA-3404]
gene_12275	2.95137	2.19767	0.536116	0.423323	75.6527	15.0534	2.3293	3.0228e-05	0.00018768	jgi.p|Morco1|387635	hypothetical protein	-	-
gene_9174	0.986316	1.62711	5.88114	4.22389	37.368	144.695	-1.9531	3.0426e-05	0.00018882	jgi.p|Morco1|270022	expressed protein	gi|629647438|ref|XP_007801584.1|	hypothetical protein EPUS_09197 [Endocarpon pusillum Z07020]
gene_10862	81.8485	65.5899	28.3828	26.1984	3662.78	1479.09	1.3082	3.051e-05	0.00018924	jgi.p|Morco1|608346	DUF618-domain containing protein	gi|587678445|gb|EWZ00763.1|	hypothetical protein FOYG_00548 [Fusarium oxysporum FOSC 3-a]
gene_8333	1.82923	0.928905	4.40087	6.50682	40.4488	159.452	-1.9789	3.0657e-05	0.00019005	jgi.p|Morco1|554225	Galactose mutarotase-like protein	gi|1020703330|gb|KZM23720.1|	carbohydrate binding [Ascochyta rabiei]
gene_2263	10.2335	8.35465	2.63552	1.66073	89.7351	19.2573	2.2203	3.0755e-05	0.00019056	jgi.p|Morco1|378000	expressed protein	-	-
gene_8535	76.0337	51.3403	22.851	24.3938	2644.37	1072.38	1.3021	3.1167e-05	0.00019301	jgi.p|Morco1|525325	hypothetical protein	gi|1000220269|gb|KXJ89279.1|	hypothetical protein Micbo1qcDRAFT_11766 [Microdochium bolleyi]
gene_4864	8.79653	8.55752	23.7517	25.8952	435.845	1221.58	-1.4869	3.1413e-05	0.00019443	jgi.p|Morco1|521123	Protein serine/threonine phosphatase 2C	gi|1002329123|dbj|GAT23062.1|	hypothetical protein RIB2604_01701980 [Aspergillus luchuensis]
gene_13969	0.63434	0.283924	3.28613	3.66973	8.44603	59.4549	-2.8155	3.1701e-05	0.00019611	jgi.p|Morco1|164188	expressed protein	gi|517311895|emb|CCT63205.1|	uncharacterized protein FFUJ_00172 [Fusarium fujikuroi IMI 58289]
gene_12676	18.3846	9.31845	3.10683	2.34948	378.492	67.5819	2.4856	3.2605e-05	0.0002016	jgi.p|Morco1|609420	hypothetical protein	-	-
gene_775	22.2023	64.079	112.744	117.353	823.085	2164.58	-1.395	3.2924e-05	0.00020336	jgi.p|Morco1|561665	hypothetical protein	gi|517318970|emb|CCT69841.1|	uncharacterized protein FFUJ_05760 [Fusarium fujikuroi IMI 58289]
gene_12552	5.54063	5.70989	19.0817	18.2349	124.195	378.17	-1.6064	3.2915e-05	0.00020336	jgi.p|Morco1|513404	phosphoribosylglycinamide formyltransferase	gi|628071611|ref|XP_007700459.1|	hypothetical protein COCSADRAFT_37591 [Bipolaris sorokiniana ND90Pr]
gene_1937	3.4787	3.75719	0.957018	0.971576	190.566	58.7714	1.6971	3.3166e-05	0.00020475	jgi.p|Morco1|556931	alpha-N-arabinofuranosidase A	gi|751750105|gb|KIM98287.1|	glycoside hydrolase family 51 protein [Oidiodendron maius Zn]
gene_6374	7.4592	13.5887	29.7409	30.956	276.42	771.111	-1.4801	3.3271e-05	0.00020529	jgi.p|Morco1|468246	Cytidine deaminase-like protein	gi|682274994|gb|KFX97776.1|	hypothetical protein V490_02623 [Pseudogymnoascus pannorum VKM F-3557]
gene_8316	59.8218	52.2894	23.668	20.6522	1259.7	483.735	1.3808	3.4001e-05	0.00020968	jgi.p|Morco1|537134	expressed protein	-	-
gene_10132	7.54876	4.35483	1.30352	1.00826	83.3415	18.4614	2.1745	3.4226e-05	0.00021095	jgi.p|Morco1|298757	expressed protein	-	-
gene_4786	137.438	116.692	48.7662	53.6572	4833.94	1933.93	1.3217	3.4346e-05	0.00021158	jgi.p|Morco1|534647	Yeast cell wall synthesis KRE9KNH1	gi|115386022|ref|XP_001209552.1|	predicted protein [Aspergillus terreus NIH2624]
gene_3173	24.9579	36.408	101.805	77.0243	1668.91	4326.35	-1.3742	3.4414e-05	0.00021189	jgi.p|Morco1|533424	DUF1630-domain containing protein	gi|636592367|ref|XP_008027522.1|	hypothetical protein SETTUDRAFT_91091 [Setosphaeria turcica Et28A]
gene_10657	74.0751	50.4974	29.2551	24.5665	2355.2	919.303	1.3572	3.4538e-05	0.00021254	jgi.p|Morco1|608213	chorismate mutase	gi|682352588|gb|KFY43551.1|	hypothetical protein V494_01924 [Pseudogymnoascus pannorum VKM F-4513 (FW-928)]
gene_1865	67.076	53.3169	23.4132	25.4109	1632.11	636.233	1.3591	3.4621e-05	0.00021284	jgi.p|Morco1|532424	expressed protein	gi|549045504|emb|CCX14893.1|	Similar to hypothetical protein [Tuber melanosporum Mel28]; acc. no. XP_002838810 [Pyronema omphalodes CBS 100304]
gene_2370	28.7646	55.0717	159.847	218.38	1813.94	9191.41	-2.3412	3.4614e-05	0.00021284	jgi.p|Morco1|381857	MFS general substrate transporter	gi|573985155|ref|XP_006670498.1|	Major facilitator superfamily transporter [Cordyceps militaris CM01]
gene_11241	8.64469	11.8385	28.1129	29.1339	920.338	2455.71	-1.4159	3.4838e-05	0.00021405	jgi.p|Morco1|608547	expressed protein	gi|682261636|gb|KFX88988.1|	hypothetical protein V490_07292 [Pseudogymnoascus pannorum VKM F-3557]
gene_9017	6.42146	2.92511	28.0803	22.7913	111.864	512.284	-2.1952	3.4931e-05	0.00021452	jgi.p|Morco1|537589	Metallo-dependent phosphatase	gi|1002332423|dbj|GAT20825.1|	Ser/Thr protein phosphatase family [Aspergillus luchuensis]
gene_566	29.1663	49.7084	100.474	106.638	1724.49	4557.58	-1.4021	3.5177e-05	0.00021576	jgi.p|Morco1|550934	Bifunctional 6-phosphofructo-2-kinase/fructose-2%2C6-bisphosphate 2-phosphatase	gi|662507516|gb|KEQ65124.1|	bifunctional 6-phosphofructo-2-kinase/fructose-2,6-bisphosphate 2-phosphatase [Aureobasidium melanogenum CBS 110374]
gene_2493	15.9384	17.3292	50.0847	50.6139	513.498	1387.56	-1.4341	3.5189e-05	0.00021576	jgi.p|Morco1|384723	PIN domain-like protein	gi|154283247|ref|XP_001542419.1|	conserved hypothetical protein [Histoplasma capsulatum NAm1]
gene_3156	44.419	102.905	254.569	274.554	4613.96	18326.8	-1.9899	3.5173e-05	0.00021576	jgi.p|Morco1|533406	Glycoside hydrolase	gi|169786013|ref|XP_001827467.1|	1,4-alpha-glucan-branching enzyme [Aspergillus oryzae RIB40]
gene_5059	1531.84	2336.55	4748.43	5155.18	25138.9	66216.8	-1.3973	3.5357e-05	0.00021657	jgi.p|Morco1|485843	hypothetical protein	gi|255941672|ref|XP_002561605.1|	Pc16g13060 [Penicillium rubens Wisconsin 54-1255]
gene_2435	3.26642	4.95666	12.8283	11.3794	260.63	728.478	-1.4829	3.5581e-05	0.00021783	jgi.p|Morco1|562750	expressed protein	gi|913849033|emb|CRK26318.1|	hypothetical protein BN1723_013818 [Verticillium longisporum]
gene_13121	32.4146	22.1301	10.008	11.2024	1577.49	627.142	1.3308	3.5669e-05	0.00021825	jgi.p|Morco1|609658	expressed protein	gi|859265269|emb|CEJ57694.1|	hypothetical protein PMG11_06378 [Penicillium brasilianum]
gene_11640	5.30343	5.55219	19.3581	19.0042	120.159	359.928	-1.5828	3.5753e-05	0.00021854	jgi.p|Morco1|608798	hypothetical protein	gi|1032868433|gb|OAQ75185.1|	sodium/nucleoside cotransporter [Purpureocillium lilacinum]
gene_4084	0	0.0925973	1.14827	0.906684	1.69091	30.2547	-4.1613	3.6362e-05	0.00022203	jgi.p|Morco1|543814	expressed protein	gi|407919663|gb|EKG12891.1|	Glycoside hydrolase family 31 [Macrophomina phaseolina MS6]
gene_12479	0.959874	1.01302	15.1045	14.059	58.2959	663.523	-3.5087	3.6522e-05	0.00022289	jgi.p|Morco1|395681	expressed protein	gi|83764590|dbj|BAE54734.1|	unnamed protein product [Aspergillus oryzae RIB40]
gene_11885	1.77078	3.65807	18.7045	12.5877	161.502	765.444	-2.2447	3.7037e-05	0.00022592	jgi.p|Morco1|539536	Amidase	gi|240277070|gb|EER40580.1|	acetamidase [Histoplasma capsulatum H143]
gene_12891	2.91261	2.6214	11.2202	9.68757	69.6505	229.244	-1.7187	3.7525e-05	0.00022878	jgi.p|Morco1|609532	hypothetical protein	gi|682301284|gb|KFY13168.1|	hypothetical protein V492_03443 [Pseudogymnoascus pannorum VKM F-4246]
gene_5565	10.7395	7.6615	30.2504	27.9929	549.834	1490.36	-1.4386	3.789e-05	0.00023089	jgi.p|Morco1|505451	cysteinyl-tRNA synthetase	gi|598052697|ref|XP_007355721.1|	hypothetical protein AURDEDRAFT_140124 [Auricularia subglabra TFB-10046 SS5]
gene_4958	11.2587	11.3533	30.4331	27.5199	456.127	1290.78	-1.5007	3.799e-05	0.00023137	jgi.p|Morco1|573079	expressed protein	gi|671150747|ref|XP_008714325.1|	hypothetical protein HMPREF1541_01746 [Cyphellophora europaea CBS 101466]
gene_9365	278.145	381.575	834.986	917.59	7804.43	20427.1	-1.3881	3.8262e-05	0.00023291	jgi.p|Morco1|547482	60S acidic ribosomal protein P0	gi|549046492|emb|CCX32801.1|	Similar to 60S acidic ribosomal protein P0; acc. no. Q9C3Z6 [Pyronema omphalodes CBS 100304]
[truncated: 9,777 more rows]

## Sheet: Table S6
Supplementary Table 6. Uniquely gene list.
[truncated: 338 more rows]

[truncated: 8 more sheets: Table S7, Table S8, Table S9, Table S10-S11, Table S12, Table S13, Table S14, TableS15]
